# Supplementary material for: TRIM21 inhibits irradiation-induced mitochondrial DNA release and impairs antitumour immunity in nasopharyngeal carcinoma tumour models
Source: Nat Commun. 2023 Feb 16;14:865. doi: 10.1038/s41467-023-36523-y (PMC9935546; doi:10.1038/s41467-023-36523-y)
Supplement: Supplementary file 3 — Source data [file 41467_2023_36523_MOESM3_ESM.xlsx]

## Sheet: Fig. 1
Fig. 1c
CIBERSORTx estimation of cell populations (%)
CD8+ T cells			DC activated
TRIM21-High	TRIM21-Low		TRIM21-High	TRIM21-Low
0.971175	22.1738		17.3263	21.8684
9.13676	24.4217		14.9669	5.18152
0	19.8878		11.1847	19.4449
18.2033	30.9648		6.87143	13.2061
19.4631	33.2514		12.3779	18.5993
0	30.07		23.5914	25.2645
23.2776	27.5824		12.0767	14.0307
22.5839	26.3691		12.6254	18.3953
24.1686	13.9947		4.21264	21.1563
0	14.1572		14.0573	18.2449
9.67106	46.8396		13.1145	23.5755
15.5415	29.7792		5.96985	10.9064
14.0389	22.3126		12.4995	35.3297
Fig. 1d
NAME	SIZE	NES	FDR q-val
EINAV_INTERFERON_SIGNATURE_IN_CANCER	27	1.70138	0.00395257
RADAEVA_RESPONSE_TO_IFNA1_UP	47	1.69112	0.00587084
DER_IFN_ALPHA_RESPONSE_UP	74	1.67516	0.00403226
DER_IFN_BETA_RESPONSE_UP	102	1.62504	0.01222
REACTOME_INTERFERON_SIGNALING	198	1.61511	0.00806452
MOSERLE_IFNA_RESPONSE	32	1.61207	0.0251451
DER_IFN_GAMMA_RESPONSE_UP	71	1.58728	0.0220884
SANA_RESPONSE_TO_IFNG_UP	73	1.58408	0.0141129
HECKER_IFNB1_TARGETS	93	1.57813	0.019685
Fig. 1g
IFNβ1 concentration in culture supernatant (HONE1)						IFNβ1 concentration in culture supernatant (SUNE1)
Control	WT	0	0	0		Control	WT	0	0	0
	TRIM21-KO1	0	0	0			TRIM21-KO1	0	0	0
	TRIM21-KO2	0	0	0			TRIM21-KO2	0	0	0
IR	WT	9.80234	10.0369	8.37941		IR	WT	12.1201	9.33107	10.5041
	TRIM21-KO1	22.6686	20.9581	19.0148			TRIM21-KO1	22.8814	23.5185	16.1667
	TRIM21-KO2	24.3652	24.3652	24.1538			TRIM21-KO2	26.4683	24.7873	28.7616
Fig. 1h
Fig. 1i
Relative CCL5 mRNA expression (HONE1)						Relative CCL5 mRNA expression (SUNE1)
Control	WT	1.00604	0.99577	0.998187		Control	WT	1.10275	0.889524	1.00773
	TRIM21-KO1	5.91072	6.37901	7.22668			TRIM21-KO1	2.38574	2.07691	1.72242
	TRIM21-KO2	5.42642	6.23332	6.32033			TRIM21-KO2	22.0765	21.924	21.6222
IR	WT	5.19335	6.43824	5.60482		IR	WT	6.98586	6.51804	4.48292
	TRIM21-KO1	44.735	42.9127	39.215			TRIM21-KO1	20.6935	21.5723	23.2814
	TRIM21-KO2	37.3577	35.8359	32.9757			TRIM21-KO2	47.2128	38.6154	38.6154
Relative CXCL10 mRNA expression (HONE1)						Relative CXCL10 mRNA expression (SUNE1)
Control	WT	0.996134	1.01126	1.0405		Control	WT	1.19496	0.893139	0.911906
	TRIM21-KO1	2.63902	3.07375	3.70635			TRIM21-KO1	0.619978	0.895205	0.727132
	TRIM21-KO2	2.94854	3.22657	2.51403			TRIM21-KO2	2.60321	2.44577	4.05665
IR	WT	6.33495	7.53357	5.36409		IR	WT	10.1985	10.3409	8.87834
	TRIM21-KO1	43.7133	39.9466	40.7859			TRIM21-KO1	105.198	62.1187	74.3859
	TRIM21-KO2	65.6474	82.5197	77.5291			TRIM21-KO2	73.3618	50.1076	50.1076
Fig. 1k
tumour volume(mm3)
WT-Control								TRIM21-/--Control								WT+IR								TRIM21-/-+IR
day10	day13	day16	day19	day22	day25	day28		day10	day13	day16	day19	day22	day25	day28		day10	day13	day16	day19	day22	day25	day28		day10	day13	day16	day19	day22	day25	day28
48.78	66.7617	83.8953	165.26	228.766	284.723	401.261		50.5701	58.791	78.336	163.985	192.414	220.174	257.629		32.8147	30.1292	29.6339	0	0	0	0		38.6712	15.3187	0	0	0	0	0
49.6863	72.8064	122.959	165.494	234.406	432.564	550.502		56.2243	58.889	78.3816	165.176	206.019	220.373	319.029		39.5163	42.6888	31.9728	52.6205	22.6798	0	0		49.1904	20.605	0	0	0	0	0
62.004	83.8253	139.168	189.71	308.478	440.858	598.964		56.9987	58.9458	100.596	182.137	219.383	246.116	321.762		52.8778	44.2537	34.1866	62.988	38.5597	73.1808	88.3524		57.7448	21.3615	0	0	0	0	0
70.2076	86.9718	147.009	245.177	309.773	452.964	642.513		61.4016	74.2772	101.433	187.551	229.686	268.05	384.199		54.0041	49.7423	37.0293	64.7594	67.9387	101.427	88.9008		62.827	25.8937	8.33711	0	0	0	0
73.4409	97.4425	161.418	311.04	375.824	463.285	819.545		62.5215	82.2279	114.107	194.358	273.88	332.119	387.247		57.4061	50.855	44.176	70.2777	72.9028	115.809	112.596		68.1733	26.676	18.774	0	0	0	0
85.8723	120.17	173.209	312.885	394.383	704.366	847.269		74.8963	95.8416	122.591	222.611	309.239	456.416	505.517		59.1056	52.6508	48.4557	71.11	77.125	121.904	116.627		68.8156	26.8817	21.1266	0	0	0	0
107.085	132.277	348.096	540.586	869.5	1320.61	1588.61		77.372	102.118	169.7	237.909	323.892	477.211	620.469		59.6706	54.6431	54.8479	76.0162	84.5073	130.525	119.254		69.9403	34.3427	21.2794	17.1563	19.2392	0	0
																66.5396	57.2581	60.3462	76.4394	106.824	142.2	122.98		70.6282	35.4193	21.9307	23.3714	25.7865	0	0
																74.5758	62.1614	68.8845	77.2046	112.049	150.383	153.19		72.5122	38.1162	22.7768	25.2827	35.1065	56.4325	88.3548
																84.9565	62.9959	88.975	79.4516	118.749	156.676	185.663		73.6646	38.4602	24.7282	28.7301	42.2663	63.2897	104.645
																88.0726	65.2565	90.1772	92.2012	121.186	157.008	186.982		73.6865	42.3131	28.4915	36.4749	46.4947	69.299	120.737
																88.1392	70.5675	97.5421	96.1016	150.107	170.968	201.436		79.35	58.1049	46.5032	38.194	52.0659	75.9564	131.196
																90.6624	73.045	122.902	108.321	169.641	181.97	223.147		83.7361	64.3603	46.7713	40.0343	55.6513	76.3425	131.323
																111.569	101.735	138.447	122.104	196.439	184.877	235.343		91.9911	68.8879	53.361	60.6694	64.2253	82.2546	132.81
																118.528	104.361	155.188	148.631	258.118	196.5	249.737		99.1842	71.6855	58.7965	71.1865	76.3752	89.8541	179.262
Fig. 1l					Fig. 1m
groups	tumour-free	time(days after IR)			groups	tumour weight(g)
1	0	18			WT-control	0.46	0.326	0.28	0.255	0.244	0.201	0.184
1	0	18			TRIM21-/--control	0.256	0.204	0.203	0.185	0.167	0.114	0.025
1	0	18			WT+IR	0.069	0.061	0.064	0.043	0.03	0.035	0.045	0.024	0.038	0.043	0.039	0.011	0.005	0	0
1	0	18			TRIM21-/-+IR	0.033	0.03	0.024	0.016	0.018	0.007	0.004	0	0	0	0	0	0	0	0
1	0	18
1	0	18			Fig. 1n
1	0	18			groups	CD8+ T cells in viable cells (%)
2	0	18			WT-control	1.84	1.27	1.63	1.79	2.01	1.56	1.75
2	0	18			TRIM21-/--control	2.32	3.25	2.62	3.35	2.64	2.77	2.68
2	0	18			WT+IR	5.83	5.87	7.65	8.08	8.36	8.71
2	0	18			TRIM21-/-+IR	11.8	13.9	12.37	12.72	15.8	15.05
2	0	18
2	0	18			groups	CD11C+ cells in viable cells (%)
2	0	18			WT-control	4.34	4.98	5.49	5.52	7.02	5.48	5.32
3	0	18			TRIM21-/--control	4.82	8.2	7.13	8.53	7.21	7.43	7.11
3	0	18			WT+IR	9.08	9.57	8.26	14.8	11.6	12.6
3	0	18			TRIM21-/-+IR	15.1	24.1	21.91	16.32	19.1	28.3
3	0	18
3	0	18
3	0	18
3	1	9			Fig. 1o
3	0	18			WT-primary								TRIM21-/--primary
3	0	18			day10	day13	day16	day19	day22	day25	day28		day10	day13	day16	day19	day22	day25	day28
3	1	15			35.0308	29.4108	34.1985	45.7605	60.8887	82.469	110.363		25.2642	28.7057	16.1697	25.3765	25.995	28.5679	32.8688
3	0	18			42.8535	36.136	44.5533	64.884	84.3835	102.752	133.01		44.5533	26.0623	30.0411	36.7856	53.1635	49.6967	65.9514
3	0	18			40.7584	37.1072	51.7761	50.6322	74.0474	93.2186	125.877		37.8891	31.0058	34.2742	47.3339	60.4958	73.2461	76.8178
3	0	18			67.7462	56.7965	66.1081	51.7222	64.4609	83.0161	121.703		65.6099	42.0724	41.0474	35.2212	43.1651	52.6051	82.7425
3	0	18			88.5943	61.8374	93.015	77.2087	91.7679	136.621	164.807		115.89	34.5466	28.8244	19.3721	9.9734	0	0
3	0	18			140.484	113.16	131.482	178.561	205.739	288.696	313.381		135.457	40.7958	32.0389	53.9618	68.6604	79.7593	90.1294
4	0	18			64.7752	42.47	47.6648	146.428	180.154	236.206	284.011		50.2432	81.4693	53.1906	38.0572	42.7626	66.1452	79.7593
4	1	6			62.2768	47.6241	55.3093	73.9052	93.9094	133.263	173.23		58.286	63.5186	47.4955	36.5879	59.8757	63.9219	74.1316
4	0	18			158.245	122.459	161.46	165.266	199.75	260.527	312.487		148.241	15.4202	0	0	0	0	0
4	1	6
4	1	9			WT-abscopal								TRIM21-/--abscopal
4	0	18			day10	day13	day16	day19	day22	day25	day28		day10	day13	day16	day19	day22	day25	day28
4	1	6			13.924	55.6166	69.4646	40.6768	64.9713	107.734	180.63		16.4344	18.0117	20.3493	51.8951	88.4956	129.839	164.483
4	1	9			26.4946	31.5074	63.9581	70.5757	127.55	182.494	230.447		28.7057	25.2827	28.253	24.6905	34.4576	49.4823	72.7862
4	0	18			21.355	32.4014	37.7262	64.9013	99.3431	162.713	222.916		21.8889	27.2444	32.8334	59.0538	75.5232	87.2353	126.234
4	0	18			35.6963	38.7016	46.1326	61.8629	98.2362	191.78	242.855		20.4701	40.115	45.0006	53.3293	77.0922	113.918	208.951
4	1	15			46.4694	49.4434	53.774	44.795	95.4077	127.321	223.314		13.5913	28.7911	33.0223	50.8717	70.1851	80.9041	187.966
4	0	18			41.3858	43.5692	45.3661	62.875	109.539	145.307	214.184		29.8415	34.1792	35.9215	65.8222	73.7525	101.181	142.831
4	1	15			19.289	23.0324	43.0067	122.198	150.393	205.356	249.08		54.3753	79.7435	85.0251	76.0016	105.884	181.126	266.327
4	0	18			25.4973	38.7016	50.1892	151.944	188.312	304.672	436.474		34.4918	47.5924	54.9507	55.2229	84.6733	138.248	215.218
4	1	9			55.5037	74.4267	101.163	141.169	238.075	340.585	470.852		56.1465	56.9839	64.3332	71.475	94.6996	186.258	216.562

## Sheet: Fig. 2
Fig. 2a
Fig. 2b
cytosolic dsDNA(dots per positive cells) (HONE1)
Control	WT	2	1	1	3	2	1	1	2	1	3	2	1	1	1	2	1	2	1	1	1	2	1	1	2	1	1	1	1	1	2
	TRIM21-KO1	1	1	1	2	1	1	1	1	1	1	1	3	1	1	1	1	2	1	1	1	1	1	3	1	2	1	1	1	1	1
	TRIM21-KO2	1	1	1	1	1	1	1	1	1	1	1	3	1	1	1	1	1	2	1	1	1	1	1	1	2	1	1	1	1	1
IR	WT	4	2	4	2	3	5	1	1	1	4	3	4	1	2	2	1	3	1	1	1	1	1	3	4	1	1	1	1	1	1
	TRIM21-KO1	7	4	7	3	4	5	6	2	3	3	1	7	4	13	3	11	6	10	6	3	4	5	3	3	2	3	4	1	1	1
	TRIM21-KO2	6	7	16	3	6	3	6	8	5	4	7	6	4	6	7	4	6	7	6	12	4	5	1	4	4	3	4	1	5	2
cytosolic dsDNA(dots per positive cells) (SUNE1)
Control	WT	1	1	1	1	2	1	1	1	1	1	1	2	1	2	3	2	1	2	1	1	2	1	2	2	1	1	1	1	2	3
	TRIM21-KO1	2	1	2	1	1	1	1	2	1	1	1	1	1	1	1	3	1	1	1	1	1	1	1	2	1	1	1	1	1	1
	TRIM21-KO2	1	1	1	1	1	2	1	1	1	1	2	1	2	1	3	2	1	1	2	1	1	1	2	1	1	1	1	1	1	1
IR	WT	3	2	1	2	3	2	3	2	2	6	2	2	2	2	2	3	8	3	2	3	2	2	3	2	3	5	3	2	2	3
	TRIM21-KO1	8	4	6	4	5	4	5	12	10	5	5	7	8	6	4	5	7	7	8	6	7	5	5	7	9	4	3	6	4	5
	TRIM21-KO2	12	4	10	10	9	10	12	10	12	13	16	16	10	8	20	3	11	8	5	6	10	12	13	3	14	6	8	8	3	10
Fig. 2c
Relative cytosolic mtDNA (HONE1)								Relative cytosolic mtDNA (SUNE1)
Control	WT	0.998507	1.04621	0.957263				Control	WT	1.05435	0.974947	0.970707
	TRIM21-KO1	1.44002	1.169	1.33354					TRIM21-KO1	0.908045	0.850579	0.734175
	TRIM21-KO2	0.687986	1.27451	1.47617					TRIM21-KO2	1.42603	1.8691	1.65588
IR	WT	1.94829	2.11015	1.87453				IR	WT	5.5283	4.11976	4.5925
	TRIM21-KO1	4.10462	4.44124	3.75181					TRIM21-KO1	14.2155	13.738	13.3436
	TRIM21-KO2	6.00087	5.66087	7.53298					TRIM21-KO2	16.1618	15.0111	14.9169
Fig. 2d
cytosolic mtDNA per cells (HONE1)
IR	WT	2	2	6	3	6	3	3	3	5	3	3	5	5	6	4	5	2	5	4	4	7	3	5	2	5	2	2	2	4	2
	TRIM21-KO1	8	6	15	11	4	7	7	6	7	4	7	10	9	8	11	4	7	8	5	5	7	6	6	5	6	6	6	13	7	11
	TRIM21-KO2	7	7	10	9	8	8	9	12	12	12	11	9	12	8	7	8	9	8	11	9	12	10	8	8	13	8	7	11	7	11
cytosolic mtDNA per cells (SUNE1)
IR	WT	5	2	1	3	4	6	4	7	2	7	3	5	6	1	7	4	3	5	7	7	3	5	5	2	3	4	2	2	4	3
	TRIM21-KO1	9	11	13	11	13	11	11	10	13	12	9	12	16	9	15	11	8	15	11	8	8	14	15	10	10	9	6	12	11	8
	TRIM21-KO2	15	10	9	16	13	14	14	10	9	11	11	10	14	10	11	8	13	8	9	9	12	14	10	14	10	8	9	11	9	9
Fig.2e
Fig. 2f
Relative cytosolic mtDNA (HONE1+IR)								Relative cytosolic mtDNA (SUNE1+IR)
Control-WT	1.03395	1.24251	0.723532					Control-WT	0.921567	1.07171	1.00672
rho0-WT	0.39523	0.44834	0.592248					rho0-WT	0.533833	0.526489	0.555595
Control-TRIM21-KO1	18.9028	28.9718	23.5419					Control-TRIM21-KO1	16.6525	17.0229	16.4168
rho0-TRIM21-KO1	1.33135	2.02127	3.0859					rho0-TRIM21-KO1	1.23939	1.19186	1.50954
Fig. 2g
Fig. 2h
Relative mRNA expression (HONE1+IR)
	IFNB1				CCL5				CXCL10
Control-WT	1.07792	0.851603	1.07048		0.908132	1.19001	0.901859		0.919126	0.925519	1.15535
rho0-WT	0.074752	0.103539	0.114884		0.230202	0.200403	0.225465		0.619139	0.619139	0.400073
Control-TRIM21-KO1	3.1273	3.35176	3.04179		2.10571	2.32029	2.79783		4.38224	4.17469	4.14585
rho0-TRIM21-KO1	0.273874	0.207558	0.339524		0.310136	0.341741	0.316653		1.98389	1.94307	2.232
Relative mRNA expression (SUNE1+IR)
	IFNB1				CCL5				CXCL10
Control-WT	0.80793	1.22459	0.967478		0.858708	1.32891	0.812387		1.0162	1.00221	0.981586
rho0-WT	0.587354	0.12607	0.264676		0.278723	0.256478	0.265522		0.454763	0.448502	0.433225
Control-TRIM21-KO1	5.37265	6.66052	4.36395		2.60311	2.56728	2.73253		2.82161	2.78277	2.68798
rho0-TRIM21-KO1	0.70172	0.447193	0.668485		0.14229	0.155707	0.149364		0.901159	0.840811	0.913739

## Sheet: Fig. 3
Fig.3a
Fig.3b
Fig. 3c	#1	#2	#3	#4	#5	#6	#7	#8	#9	#10	#11	#12	#13	#14	#15	#16	#17	#18	#19	#20	#1	#2	#3	#4	#5	#6	#7	#8	#9	#10	#11	#12	#13	#14	#15	#16	#17	#18	#19	#20
Photobleaching time(s)	Relative fluorescence intensity of TRIM21-CFP																				Relative fluorescence intensity of VDAC2-YFP
0	1	1	1	1	1	1	1	1	1	1	1	1	1	1	1	1	1	1	1	1	1	1	1	1	1	1	1	1	1	1	1	1	1	1	1	1	1	1	1	1
19.8296	0.96563	0.951512	0.929389	1.11873	1.09198	1.09175	0.974493	0.973408	1.00445	0.972294	0.991769	0.976628	1.00233	0.984151	0.989266	0.973666	0.945535	0.976487	0.967436	1.03703	0.92449	0.935862	1.04516	0.961772	0.975716	0.977904	0.929259	0.935556	0.979424	0.937315	0.916737	0.892706	0.911768	0.967126	0.988725	0.92706	0.920466	0.924709	0.953136	0.934177
24.139	0.926127	1.00222	0.986641	1.0722	1.03066	0.950058	1.00372	1.00709	1.02177	0.981348	1.02132	0.981914	1.04249	1.00277	1.01339	0.94587	0.936578	0.976591	0.984803	1.00803	0.877712	0.886876	0.96143	0.952913	0.868383	0.953599	0.856045	0.875279	0.958307	0.910161	0.84965	0.830348	0.865191	0.921007	0.960675	0.859603	0.900546	0.870782	0.9133	0.890774
28.6871	0.926827	0.992438	0.965172	1.04653	1.03066	0.996516	0.990505	0.978503	1.00359	1.01678	0.992677	0.998887	1.03062	0.997341	0.989633	0.920999	0.937566	0.99467	0.993758	1.03621	0.818569	0.876851	0.959737	0.920655	0.85527	0.938481	0.797929	0.839319	0.93406	0.893912	0.8069	0.834907	0.818821	0.881065	0.933688	0.808781	0.843795	0.82949	0.850333	0.870719
32.9648	0.908631	0.957963	1.01813	1.0706	1.20991	1.03601	0.925898	1.01234	0.990892	1.00936	1.02469	1.02393	1.06815	1.05382	0.984312	0.913391	0.931573	1.00805	1.01642	1.05976	0.764818	0.825359	0.845343	0.898219	0.773191	0.897197	0.763661	0.799966	0.909699	0.860981	0.782051	0.778248	0.792099	0.872212	0.906885	0.769256	0.803128	0.797333	0.8368	0.858686
37.1153	0.896112	0.948621	0.991889	1.09547	1.27123	1.04065	1.06032	0.986146	0.9873	1.02722	1.03992	0.989983	1.05568	1.03266	1.01239	0.93202	0.922682	1.03114	0.973677	1.07719	0.710421	0.76293	0.790969	0.889552	0.740165	0.860681	0.730194	0.763147	0.88844	0.836571	0.773427	0.750081	0.783868	0.829456	0.868161	0.758216	0.774679	0.78573	0.78821	0.847372
41.4088	0.851866	0.964858	0.936069	1.04813	0.997642	1.0453	1.08416	1.01489	0.989566	1.02137	1.01031	0.993322	1.07251	1.05393	0.990917	0.943236	0.907666	1.02654	0.987653	1.07038	0.673683	0.784233	0.819944	0.849206	0.771734	0.888127	0.715965	0.761342	0.87791	0.822633	0.762424	0.770107	0.759297	0.808181	0.85097	0.732418	0.755939	0.760314	0.784997	0.853749
45.6864	0.850933	0.982429	0.966126	1.09467	1.07311	1.09059	1.05511	0.98543	0.970408	0.99499	1.06494	0.983584	1.06774	1.01947	1.00128	0.911928	0.912935	1.04159	0.993623	1.12415	0.651633	0.726817	0.8254	0.82311	0.766391	0.872194	0.657181	0.732256	0.859696	0.78833	0.724569	0.725008	0.760869	0.766179	0.842652	0.720826	0.732271	0.735818	0.768412	0.817032
49.9799	0.849845	1.02602	1.05964	1.09547	1.11085	1.08827	0.99218	1.0051	0.961172	1.05577	1.06416	1.02254	1.04965	1.0368	0.994404	0.950356	0.939212	1.05204	1.00882	1.08113	0.619899	0.75655	0.728692	0.846028	0.764934	0.834283	0.655444	0.704889	0.833542	0.792663	0.721259	0.700098	0.745895	0.772013	0.819963	0.705001	0.696326	0.710292	0.775199	0.79965
54.2576	0.835225	0.975311	1.04008	1.19053	0.976415	1.05691	0.994228	1.03264	0.971563	1.0396	1.04277	1.04647	1.07955	1.04393	1.01862	0.937092	0.952582	1.05664	1.03813	1.12891	0.598883	0.692413	0.711195	0.859509	0.817387	0.823119	0.641817	0.707123	0.820365	0.77468	0.711282	0.693748	0.750321	0.731796	0.789556	0.679903	0.691486	0.692316	0.741707	0.771264
58.5669	0.843468	0.989101	1.01097	1.23345	1.1533	0.990708	1.01247	1.01823	0.984434	1.0594	1.0838	1.06984	1.09764	1.08999	1.01174	0.947723	0.959694	1.07347	0.979647	1.17111	0.586002	0.672363	0.659078	0.794415	0.707139	0.787533	0.627722	0.673226	0.803432	0.764931	0.714126	0.7141	0.731665	0.740306	0.787061	0.65716	0.658935	0.682629	0.70918	0.770236
62.8287	0.854432	0.960854	1.02242	1.17409	1.03066	1.0453	0.957736	1.01537	0.989609	1.08849	1.11601	1.11352	1.07388	1.07563	1.05147	0.947235	0.937039	1.0743	1.02795	1.18663	0.554042	0.654021	0.696331	0.740684	0.722195	0.785789	0.608751	0.676018	0.791081	0.730953	0.724429	0.68056	0.73758	0.715325	0.765434	0.656608	0.637155	0.660417	0.714762	0.760465
67.1222	0.849456	0.975534	0.992844	1.17208	1.16038	0.996516	1.00652	1.02181	0.998632	1.08112	1.09488	1.07179	1.08558	1.0735	1.04514	0.984395	0.972471	1.10126	1.04735	1.20419	0.547198	0.599111	0.683913	0.723351	0.647887	0.797186	0.582966	0.649639	0.789203	0.732433	0.70373	0.692771	0.715781	0.719305	0.766821	0.648327	0.594629	0.663437	0.690507	0.775275
71.3998	0.813764	0.998443	0.998092	1.26073	1.23585	1.12544	1.0013	1.04148	1.02147	1.07678	1.09721	1.10323	1.10593	1.08478	1.07339	0.98537	0.968981	1.1138	1.01615	1.19385	0.521016	0.617908	0.648354	0.704285	0.670714	0.78451	0.583166	0.637524	0.772668	0.699249	0.688438	0.653045	0.707839	0.695903	0.73951	0.622603	0.612631	0.660748	0.67352	0.73537
75.6298	0.844012	1.06984	1.00239	1.21179	1.10377	1.08479	1.01713	1.05334	0.99149	1.08463	1.09144	1.10935	1.14281	1.08733	1.08211	1.00985	0.972734	1.12102	1.05577	1.20147	0.506844	0.546252	0.593227	0.705729	0.645459	0.738458	0.564997	0.634473	0.761085	0.69961	0.692727	0.698632	0.710982	0.69954	0.696257	0.619218	0.586572	0.63548	0.695085	0.741541
79.9392	0.868429	0.982429	1.0062	1.16125	1.15802	1.02323	1.05343	1.04443	1.02095	1.10292	1.13111	1.13272	1.1338	1.08106	1.06083	1.02331	0.975237	1.15341	1.06228	1.18881	0.481373	0.553999	0.578551	0.663746	0.575036	0.738109	0.561189	0.612777	0.745233	0.67975	0.665128	0.702866	0.71454	0.682932	0.721627	0.608987	0.576863	0.631538	0.667657	0.731667
84.2168	0.89098	1.01957	1.04198	1.15684	1.14623	1.07782	0.994601	1.02906	1.04541	1.08626	1.13552	1.15554	1.1427	1.09988	1.08009	1.03852	0.977147	1.18267	1.08033	1.16145	0.473657	0.507861	0.600941	0.638036	0.639145	0.738807	0.521777	0.60281	0.752035	0.678234	0.674172	0.710518	0.727404	0.659872	0.689233	0.570934	0.581378	0.615589	0.660067	0.659159
88.4944	0.865085	1.02224	1.0959	1.17048	1.11321	1.03136	0.954571	1.03638	1.01073	1.09929	1.13163	1.15888	1.13888	1.10999	1.06422	1.07305	1.00988	1.2041	1.0943	1.21713	0.468847	0.489747	0.535842	0.632932	0.57795	0.705663	0.541015	0.586613	0.735728	0.6817	0.692401	0.685282	0.651913	0.636264	0.670656	0.571192	0.557208	0.608848	0.650349	0.697727
92.6767	0.911431	1.00645	1.02242	1.27677	1.14858	1.06736	0.97412	1.02532	1.03926	1.10962	1.12476	1.19783	1.13983	1.13754	1.12899	1.07578	1.00395	1.16794	1.10923	1.23618	0.459323	0.545113	0.584572	0.609148	0.57795	0.65496	0.517769	0.580082	0.732284	0.659096	0.684848	0.678932	0.635326	0.641754	0.674908	0.576675	0.551453	0.609842	0.642278	0.677569
96.9067	0.91112	1.00556	1.08158	1.14601	1.17689	1.07201	0.971141	1.03296	1.04918	1.11601	1.15956	1.19866	1.31237	1.11392	1.11835	1.09929	1.01212	1.20096	1.11533	1.21467	0.448121	0.456368	0.55936	0.630236	0.625061	0.59693	0.512425	0.568268	0.708805	0.636311	0.65683	0.660208	0.642896	0.644088	0.69464	0.565598	0.550804	0.591462	0.639145	0.674997
101.216	0.904977	1.09497	1.12309	1.213	1.08726	1.01742	0.993856	1.05502	1.04661	1.1398	1.10473	1.15832	1.27715	1.11329	1.12936	1.11606	1.06757	1.20211	1.07612	1.22298	0.435273	0.469925	0.537723	0.603852	0.654201	0.665194	0.509552	0.534413	0.718282	0.644183	0.664988	0.681049	0.648728	0.655549	0.65975	0.496007	0.500221	0.577501	0.614127	0.701224
105.414	0.939502	1.0972	1.06155	1.27116	1.18868	1.08595	1.01471	1.02818	1.04969	1.11263	1.10842	1.23178	1.31917	1.09169	1.10881	1.0553	1.07567	1.21768	1.10611	1.23428	0.41106	0.444065	0.560113	0.556572	0.603691	0.65589	0.490782	0.548806	0.718055	0.628042	0.649044	0.687561	0.639876	0.633793	0.643854	0.508998	0.503172	0.595919	0.605574	0.659981
109.692	0.954588	1.08897	1.1751	1.18853	1.19104	1.09408	0.998697	1.04642	1.06085	1.13219	1.17025	1.14413	1.30079	1.07137	1.14238	1.09529	1.098	1.24757	1.08168	1.23904	0.401149	0.420711	0.498213	0.593741	0.610491	0.629841	0.510087	0.525949	0.692555	0.633711	0.667226	0.657441	0.605543	0.550957	0.637246	0.50219	0.495086	0.561036	0.600153	0.674792
114.001	0.930871	1.08163	1.03483	1.18732	1.2217	1.12892	1.04636	1.03702	1.06196	1.13521	1.13739	1.19254	1.29834	1.09605	1.14321	1.13801	1.09661	1.23973	1.07381	1.25864	0.411448	0.406926	0.508937	0.56572	0.543468	0.588789	0.486373	0.512932	0.687489	0.625623	0.64704	0.635624	0.631768	0.553497	0.634566	0.492879	0.486056	0.557426	0.59702	0.649388
118.279	1.00194	1.17393	1.06966	1.286	1.32547	1.11498	1.04506	1.0426	1.08369	1.13877	1.11815	1.16305	1.30246	1.10882	1.19816	1.06486	1.0955	1.21946	1.1137	1.24217	0.40215	0.426521	0.516275	0.54261	0.518213	0.609141	0.454309	0.497036	0.670755	0.629595	0.646527	0.623413	0.619359	0.556997	0.633595	0.41659	0.483754	0.555179	0.575456	0.666975
122.588	1.01625	1.15102	1.18511	1.25792	1.18396	1.06156	1.06256	1.05828	1.10579	1.14354	1.11167	1.17724	1.27733	1.06861	1.16193	1.08895	1.13014	1.23179	1.15482	1.25402	0.383846	0.382092	0.444214	0.542321	0.53764	0.585184	0.475885	0.512115	0.691872	0.615404	0.63627	0.618528	0.60575	0.517192	0.617144	0.345932	0.479888	0.555363	0.579632	0.673558
126.882	1.0818	1.1399	1.15744	1.19735	1.23113	1.08711	1.09328	1.03145	1.09776	1.14746	1.15386	1.16973	1.29631	1.11797	1.17018	1.08973	1.10689	1.20849	1.12537	1.23305	0.372999	0.400547	0.474506	0.53481	0.488587	0.568089	0.458784	0.492353	0.676675	0.596555	0.624382	0.566102	0.619028	0.547183	0.54159	0.365105	0.471536	0.551606	0.592081	0.677054
131.159	1.04635	1.12856	1.12977	1.22744	1.38679	1.15796	1.08416	1.03869	1.11905	1.12452	1.14783	1.19032	1.32675	1.12424	1.1545	1.14601	1.1003	1.1996	1.17341	1.25061	0.387364	0.385395	0.488993	0.534521	0.553667	0.517153	0.459987	0.478605	0.668222	0.598036	0.621399	0.561218	0.629162	0.506691	0.520333	0.342178	0.43807	0.543281	0.575335	0.603209
135.453	1.07177	1.19328	1.15315	1.2483	1.39623	1.17073	1.09197	1.03893	1.11477	1.15157	1.18192	1.19199	1.32824	1.1068	1.18789	1.16103	1.0926	1.19647	1.18223	1.26749	0.370577	0.360674	0.419379	0.517862	0.553667	0.535876	0.430394	0.457424	0.673715	0.584206	0.619953	0.57294	0.631934	0.507995	0.511553	0.340595	0.412542	0.446773	0.566059	0.567212
139.715	1.08383	1.18149	1.15363	1.28359	1.48113	1.17305	1.08434	1.07022	1.10024	1.16388	1.18231	1.25125	1.33558	1.13786	1.15743	1.13401	1.08279	1.1833	1.20868	1.26041	0.355307	0.381636	0.44873	0.519884	0.540554	0.549482	0.447562	0.46636	0.660482	0.578717	0.623776	0.52833	0.60062	0.499005	0.512107	0.337872	0.36798	0.449904	0.561441	0.58881
143.992	1.11322	1.14591	1.2376	1.31889	1.44104	1.21603	1.08713	1.03304	1.11003	1.16895	1.16215	1.2276	1.39031	1.13477	1.16587	1.13118	1.07916	1.23796	1.2114	1.23822	0.358665	0.357826	0.440828	0.47713	0.518213	0.554716	0.424516	0.446254	0.653224	0.573121	0.620093	0.560404	0.604385	0.493515	0.5	0.338792	0.329467	0.451009	0.546663	0.598889
148.27	1.17084	1.29515	1.20229	1.3574	1.17925	1.05691	1.09384	1.04323	1.12824	1.14891	1.14673	1.19477	1.38488	1.11626	1.21367	1.19194	1.07706	1.2389	1.21655	1.25606	0.354339	0.338118	0.437629	0.487338	0.55561	0.488313	0.416166	0.441786	0.653054	0.581895	0.602051	0.566428	0.599255	0.458994	0.489556	0.332278	0.338291	0.45333	0.561521	0.594467
152.5	1.18118	1.18839	1.23569	1.32812	1.41981	1.19512	1.05102	1.01927	1.109	1.16346	1.1372	1.1778	1.38589	1.14424	1.18037	1.17049	1.11222	1.28686	1.20054	1.26858	0.345074	0.318979	0.441769	0.487434	0.460418	0.490406	0.420574	0.434439	0.650948	0.568571	0.611562	0.544448	0.605626	0.491181	0.42098	0.319177	0.325955	0.441101	0.540318	0.532963
156.762	1.22294	1.23955	1.2624	1.30325	1.48585	1.15563	1.09588	1.0336	1.11054	1.18175	1.16118	1.24624	1.37205	1.1686	1.20101	1.21018	1.08397	1.2389	1.20502	1.26341	0.339133	0.3437	0.360865	0.463168	0.537154	0.500523	0.406947	0.421378	0.638739	0.573265	0.608065	0.556333	0.574478	0.480955	0.437847	0.329997	0.341154	0.441469	0.532407	0.516096
161.023	1.27061	1.24889	1.23187	1.27236	1.50707	1.11963	1.07857	1.04252	1.11995	1.19448	1.09955	1.28631	1.35295	1.1602	1.3611	1.2175	1.08772	1.25489	1.22293	1.29445	0.321152	0.323878	0.397742	0.447472	0.500729	0.50564	0.404876	0.417469	0.639194	0.561024	0.570769	0.538912	0.567694	0.474641	0.42098	0.305156	0.325749	0.432702	0.547426	0.472385
165.333	1.20902	1.19484	1.21851	1.35138	1.25236	1.18467	1.09905	1.03917	1.1211	1.21018	1.13662	1.2621	1.35522	1.17477	1.33771	1.2054	1.10254	1.26231	1.2517	1.28968	0.328125	0.324903	0.368203	0.443813	0.496843	0.503547	0.394522	0.393624	0.624708	0.570123	0.546294	0.53875	0.531334	0.489191	0.416081	0.276267	0.326428	0.39281	0.523211	0.463026
169.61	1.26213	1.28692	1.30725	1.46009	1.35142	1.23926	1.11227	1.03503	1.14056	1.21784	1.14601	1.25765	1.34376	1.18456	1.31028	1.22852	1.1032	1.21883	1.25115	1.24653	0.325542	0.332878	0.366322	0.464035	0.427392	0.469473	0.385504	0.383013	0.626587	0.5529	0.530956	0.497395	0.532782	0.471759	0.423336	0.200861	0.281659	0.391705	0.533451	0.513525
173.904	1.21734	1.27602	1.18416	1.23185	1.25	1.2288	1.04748	1.01791	1.13244	1.25171	1.15904	1.266	1.36769	1.15828	1.34908	1.20355	1.06441	1.27662	1.23799	1.29649	0.315147	0.312828	0.356914	0.445739	0.466731	0.512734	0.386907	0.406169	0.622631	0.549036	0.54042	0.489417	0.52819	0.428934	0.436876	0.213668	0.281511	0.357853	0.532327	0.465186
178.213	1.24541	1.23532	1.25859	1.30325	1.31368	1.13589	1.0903	1.07803	1.11554	1.21663	1.10765	1.27574	1.37879	1.1786	1.29927	1.40281	1.12223	1.28624	1.25197	1.2939	0.314986	0.298132	0.370649	0.418873	0.434677	0.472729	0.391249	0.36978	0.614264	0.544522	0.534592	0.486486	0.540269	0.422826	0.412153	0.202996	0.275697	0.372771	0.523813	0.480613
182.491	1.21446	1.2609	1.38168	1.34537	1.34434	1.32869	1.06721	1.06799	1.11439	1.25478	1.11348	1.20673	1.37754	1.16966	1.2833	1.35999	1.10761	1.31215	1.23487	1.27757	0.319247	0.30679	0.377046	0.391526	0.456047	0.448889	0.40147	0.382626	0.615032	0.56821	0.523543	0.499186	0.500889	0.428866	0.387893	0.199536	0.266224	0.371961	0.53329	0.476293
186.784	1.25871	1.29715	1.28292	1.32972	1.48113	1.2439	1.10575	1.08463	1.12641	1.26094	1.16487	1.18781	1.39353	1.20615	1.28661	1.30245	1.09984	1.30839	1.21086	1.28369	0.309498	0.292208	0.351646	0.390852	0.485673	0.438074	0.376687	0.36673	0.616882	0.538709	0.517622	0.47509	0.51545	0.410198	0.384427	0.192323	0.265811	0.357743	0.471729	0.506428
191.046	1.24238	1.23109	1.27958	1.3229	1.34906	1.28339	1.16477	1.07436	1.15142	1.22219	1.18049	1.25153	1.37742	1.19636	1.29615	1.27221	1.13053	1.33149	1.18928	1.26572	0.297198	0.292322	0.331891	0.371979	0.449247	0.45168	0.373747	0.370768	0.612329	0.560049	0.514545	0.512048	0.480662	0.395306	0.388909	0.190483	0.255954	0.349418	0.468918	0.461277
195.356	1.2486	1.32006	1.33874	1.23947	1.40802	1.15099	1.13145	1.06895	1.13992	1.28207	1.18321	1.20089	1.35892	1.19881	1.27633	1.32166	1.15352	1.33786	1.26757	1.26722	0.297069	0.310891	0.336971	0.385845	0.461875	0.43947	0.371944	0.363507	0.623371	0.52979	0.520979	0.508466	0.462254	0.401482	0.382856	0.190594	0.237244	0.355459	0.478877	0.445233
199.649	1.21151	1.20329	1.39408	1.29202	1.37028	1.27526	1.12325	1.11202	1.1616	1.24241	1.20324	1.24124	1.3881	1.19541	1.26551	1.27475	1.12961	1.35207	1.31506	1.2664	0.30275	0.271588	0.381185	0.384882	0.520155	0.410745	0.393654	0.330684	0.609909	0.546256	0.505781	0.490068	0.478221	0.328186	0.371303	0.188238	0.244356	0.337041	0.459923	0.413247
203.927	1.18802	1.26846	1.48187	1.3578	1.20283	1.36005	1.10184	1.05374	1.17413	1.26643	1.19631	1.20534	1.35915	1.16169	1.26413	1.29894	1.13409	1.31978	1.27069	1.30888	0.300362	0.262247	0.331891	0.368897	0.476931	0.44447	0.386907	0.318053	0.599095	0.542464	0.461352	0.484858	0.422296	0.358863	0.377542	0.192691	0.248369	0.342972	0.475785	0.408927
208.236	1.25109	1.28959	1.4666	1.33935	1.1816	1.15679	1.11004	1.05645	1.19466	1.28412	1.22385	1.23845	1.36572	1.18551	1.23706	1.28167	1.12579	1.38332	1.27015	1.28886	0.291742	0.254158	0.367262	0.348965	0.444876	0.453541	0.361189	0.313198	0.58959	0.528707	0.465548	0.437968	0.395574	0.340814	0.301987	0.141906	0.254508	0.334905	0.473135	0.374267
212.466	1.17193	1.24021	1.31107	1.19936	1.36793	1.33333	1.1361	1.07516	1.1681	1.30205	1.24731	1.24374	1.34764	1.18466	1.23119	1.25895	1.13152	1.37778	1.23094	1.33923	0.295325	0.275575	0.358043	0.37843	0.406508	0.413536	0.378557	0.306453	0.593232	0.530909	0.463263	0.428525	0.392802	0.340334	0.309196	0.145991	0.245595	0.324333	0.463095	0.375193
216.839	1.20148	1.30383	1.3583	1.33093	1.28538	1.3043	1.0687	1.03575	1.18495	1.28533	1.23714	1.22426	1.37264	1.20189	1.22624	1.28938	1.12065	1.3666	1.25929	1.29635	0.274406	0.22602	0.329257	0.361772	0.473531	0.461682	0.360053	0.311351	0.590244	0.52181	0.470723	0.429502	0.357808	0.343285	0.293762	0.146285	0.203158	0.301606	0.449884	0.325311
221.133	1.15016	1.28759	1.25239	1.33935	1.51887	1.30894	1.11655	1.10302	1.1935	1.27229	1.23039	1.26544	1.34012	1.18551	1.23642	1.29016	1.08048	1.38614	1.17042	1.3018	0.27941	0.247551	0.333772	0.346076	0.402623	0.419002	0.34676	0.299321	0.582902	0.52719	0.454172	0.409313	0.362771	0.33299	0.303373	0.136201	0.207762	0.297738	0.452494	0.296308
225.347	1.16198	1.2282	1.30296	1.30205	1.58255	1.16725	1.11153	1.04721	1.20094	1.26402	1.24608	1.26656	1.36196	1.20115	1.2244	1.31571	1.13297	1.3503	1.2346	1.29744	0.268531	0.259057	0.323612	0.360616	0.432734	0.384347	0.338143	0.288323	0.578121	0.515057	0.471888	0.43227	0.321406	0.341706	0.29695	0.142826	0.194511	0.295712	0.455265	0.264425
229.625	1.21423	1.26068	1.3187	1.38909	1.33491	1.27526	1.09011	1.10908	1.19414	1.29215	1.22631	1.31469	1.32466	1.20902	1.26028	1.27923	1.12586	1.3665	1.28209	1.28002	0.270016	0.248804	0.338664	0.355705	0.46916	0.403535	0.346226	0.285616	0.578775	0.526107	0.455618	0.43227	0.329679	0.344245	0.298383	0.149008	0.20422	0.302232	0.437555	0.276766
233.902	1.19285	1.3621	1.125	1.37224	1.45283	1.27526	1.14522	1.13224	1.17618	1.29728	1.21847	1.26405	1.38058	1.24742	1.25046	1.28704	1.13376	1.38687	1.31927	1.27934	0.26527	0.233083	0.30047	0.36726	0.40068	0.426561	0.326119	0.289783	0.573339	0.512927	0.459953	0.399544	0.32484	0.343216	0.313956	0.1514	0.204132	0.300832	0.449	0.244163
238.196	1.19953	1.29382	1.54008	1.27918	1.34906	1.223	1.15267	1.12078	1.19141	1.25865	1.22936	1.23762	1.37193	1.23731	1.31936	1.28801	1.11966	1.36441	1.31208	1.29213	0.272082	0.243222	0.290499	0.364083	0.439534	0.384463	0.341216	0.289998	0.556691	0.515419	0.4469	0.425431	0.324137	0.331823	0.30647	0.135907	0.193419	0.291955	0.473095	0.227913
242.458	1.19992	1.34319	1.20611	1.26955	1.25943	1.22648	1.13945	1.14634	1.19837	1.29184	1.22365	1.32081	1.40988	1.22742	1.28688	1.24012	1.09668	1.36608	1.28005	1.26545	0.277118	0.235703	0.290687	0.356668	0.432249	0.383998	0.324582	0.272684	0.566481	0.494078	0.462517	0.418268	0.325171	0.341294	0.29732	0.139992	0.191383	0.291255	0.447554	0.211663
246.751	1.15342	1.30672	1.26431	1.36623	1.27358	1.21719	1.18358	1.125	1.1722	1.2636	1.25567	1.27991	1.39317	1.22412	1.31789	1.25427	1.08364	1.36252	1.33826	1.29063	0.261525	0.233538	0.306867	0.36986	0.442933	0.377137	0.333801	0.270235	0.566082	0.492634	0.415944	0.428036	0.291872	0.274861	0.301109	0.149413	0.14983	0.297959	0.454702	0.208578
251.06	1.15599	1.29337	1.19132	1.32852	1.38443	1.20674	1.14727	1.17126	1.1796	1.28213	1.24692	1.19839	1.39431	1.19806	1.21725	1.22228	1.12625	1.37883	1.3213	1.2713	0.254423	0.240146	0.323612	0.368127	0.406022	0.360623	0.324449	0.272255	0.569241	0.48682	0.434639	0.397916	0.292368	0.26189	0.297505	0.139109	0.146289	0.286098	0.439483	0.202715
255.704	1.16314	1.19929	1.20229	1.33454	1.49528	1.15099	1.19829	1.09793	1.19294	1.30168	1.25528	1.2852	1.44486	1.23742	1.19624	1.25163	1.11782	1.39764	1.26974	1.30289	0.250775	0.236956	0.272437	0.341261	0.407965	0.352715	0.320708	0.243856	0.553162	0.491839	0.412214	0.43113	0.285295	0.26539	0.292606	0.14139	0.158477	0.280757	0.437636	0.203127
259.966	1.20163	1.20574	1.29723	1.25431	1.25707	1.18583	1.18414	1.14705	1.19632	1.2945	1.26526	1.25181	1.39174	1.21253	1.19743	1.24842	1.13185	1.35949	1.32741	1.24381	0.24703	0.214172	0.286736	0.337025	0.393395	0.379812	0.316166	0.256101	0.558171	0.481296	0.418089	0.443504	0.280827	0.261067	0.284011	0.130755	0.141301	0.270922	0.445065	0.225856
264.259	1.17014	1.24222	1.20658	1.24388	1.37028	0.995354	1.14653	1.15302	1.17802	1.29758	1.22541	1.27629	1.4023	1.25795	1.15679	1.29231	1.14785	1.34549	1.28345	1.28737	0.260524	0.194691	0.275071	0.316033	0.457504	0.345273	0.319238	0.247723	0.551796	0.484076	0.412354	0.405405	0.295098	0.273626	0.29159	0.140912	0.144282	0.251473	0.431331	0.205081
268.537	1.13173	1.21997	1.15983	1.27718	1.14623	1.16492	1.20685	1.11998	1.16369	1.28545	1.22767	1.25209	1.37515	1.23274	1.15083	1.29455	1.1933	1.37068	1.2943	1.2905	0.260331	0.21326	0.271308	0.312566	0.396795	0.323875	0.311089	0.242997	0.549064	0.489095	0.421772	0.440247	0.295098	0.276783	0.279298	0.135392	0.144931	0.251805	0.424504	0.21372
272.814	1.18406	1.25356	1.16174	1.357	1.59906	1.19512	1.26811	1.12739	1.1817	1.27609	1.2547	1.31386	1.37342	1.32667	1.14477	1.28304	1.14983	1.33347	1.26133	1.24816	0.247643	0.217703	0.276011	0.308329	0.401651	0.345505	0.325117	0.238529	0.554756	0.473857	0.404382	0.450016	0.289349	0.255782	0.285998	0.135907	0.146968	0.242412	0.436069	0.211663
cell#	1	2	3	4	5	6	7	8	9	10	11	12	13	14	15	16	17	18	19	20
FRET Efficacy	15.5448	20.2271	13.922	26.308	37.4631	16.3265	21.1423	11.2994	15.376	21.6357	20.2996	23.8882	27.189	24.6232	12.6463	22.0601	13.0305	25.0078	20.7186	19.8822
Fig.3d
Fig. 3e
													Greyscale analysis of the effect of CHX treatment
													CHX(hour)	TRIM21-WT			TRIM21-KO1
													0	1	1	1	1	1	1
													2	0.823109	0.698374	0.714387	0.993982	0.898552	0.944766
													4	0.364546	0.462996	0.32719	0.879045	0.807532	0.959296
													8	0.346956	0.29841	0.29175	0.755176	0.705724	0.746942
													12	0.09116	0.111116	0.059258	0.442681	0.437422	0.509865
Fig. 3f
Relative VDAC2 mRNA expression (HONE1)							Relative VDAC2 mRNA expression (SUNE1)
TRIM21-WT	1.08689	1.11745	0.795654				TRIM21-WT	1.04614	0.936323	1.01754
TRIM21-KO1	1.1123	1.07441	1.07441				TRIM21-KO1	1.16884	1.02461	1.03174
TRIM21-KO2	1.60238	1.07193	1.13305				TRIM21-KO2	1.09815	1.22695	1.12903
Fig. 3g
Fig. 3h
Fig.3i
Fig.3j
Fig.3l
Fig.3m

## Sheet: Fig. 4
Fig. 4a
Relative cytosolic mtDNA (HONE1+IR)					Relative cytosolic mtDNA (SUNE1+IR)
WT	1.00204	1.06362	0.934333		WT	0.965691	0.990892	1.04342
VDAC2-KO	0.0010131	0.0008607	0.0021687		VDAC2-KO	0.284555	0.358111	0.344699
TRIM21-KO1	2.99726	2.91134	3.09167		TRIM21-KO1	4.12944	4.25023	4.45036
TRIM21-KO1+VDAC2-KO	0.691401	0.306565	0.376207		TRIM21-KO1+VDAC2-KO	0.849544	0.841826	0.79645
Fig. 4b
cytosolic mtDNA dots per cells (HONE1+IR)
WT	5	10	10	5	4	3	3	5	8	6	8	4	12	8	3	3	4	4	3	3	8	3	7	3	9	2	6	3	2	4
VDAC2-KO	5	5	1	3	6	3	5	5	1	1	6	4	3	1	1	3	2	1	3	4	1	4	4	4	2	3	5	3	1	4
TRIM21-KO1	5	7	7	19	10	18	5	14	15	11	10	13	19	18	16	16	10	16	19	8	9	9	10	9	11	11	15	10	15	10
TRIM21-KO1+VDAC2-KO	1	2	4	4	4	6	4	4	3	5	5	2	11	2	2	2	3	5	1	7	4	3	10	7	1	1	1	10	3	9
cytosolic mtDNA dots per cells (SUNE1+IR)
WT	7	5	4	9	7	5	3	6	3	10	7	6	4	8	5	5	6	9	4	5	8	4	6	6	3	3	10	7	4	4
VDAC2-KO	3	2	3	1	3	2	1	3	3	2	3	4	3	3	2	3	4	6	3	6	6	7	8	6	5	4	4	3	3	4
TRIM21-KO1	15	10	13	11	10	9	9	8	12	14	15	7	12	9	10	12	8	10	13	8	9	10	13	8	10	12	17	13	15	11
TRIM21-KO1+VDAC2-KO	6	4	3	2	3	7	7	5	4	2	5	5	3	7	4	3	6	6	6	5	2	2	2	6	7	7	6	7	4	3
Fig. 4c
Fig. 4d
IFNβ1 concentration in culture supernatant (HONE1+IR)					IFNβ1 concentration in culture supernatant (SUNE1+IR)
WT	9.09433	9.80234	9.09433		WT	14.6092	11.2001	13.9358
VDAC2-KO	0	0	0		VDAC2-KO	8.37941	8.85683	8.61812
TRIM21-KO1	22.2423	22.4559	24.7873		TRIM21-KO1	24.1538	22.0288	25.8393
TRIM21-KO1+VDAC2-KO	12.3488	14.3851	13.4846		TRIM21-KO1+VDAC2-KO	12.5769	15.5015	14.6092
Fig. 4e
Fig. 4f
Fig. 4g
Fig. 4h
Relative cytosolic mtDNA (HONE1+IR)					Relative cytosolic mtDNA (SUNE1+IR)
WT+DMSO	1.02329	1.00359	0.973113		WT+DMSO	0.977513	1.03802	0.98447
WT+DIDS	0.197377	0.218838	0.169704		WT+DIDS	0.351857	0.362599	0.406088
TRIM21-KO1+DMSO	3.98354	3.87327	3.83572		TRIM21-KO1+DMSO	6.47859	6.81482	6.89093
TRIM21-KO1+DIDS	0.420971	0.230325	0.215181		TRIM21-KO1+DIDS	0.765459	0.671719	0.688724
Fig. 4i
Fig. 4j
Relative mRNA expression (HONE1+IR)
	IFNB1				CCL5				CXCL10
WT+DMSO	1.17732	0.886079	0.936601		0.986185	1.00691	1.00691		1.06798	0.94927	0.982746
WT+DIDS	0.388371	0.181181	0.41337		0.265466	0.300742	0.276739		0.675904	0.549005	0.464867
TRIM21-KO1+DMSO	5.39706	8.82853	5.44717		2.72565	2.80227	2.82176		2.99293	2.91108	2.62362
TRIM21-KO1+DIDS	1.52856	1.02255	1.13459		0.324569	0.326827	0.362637		0.471356	0.65288	0.505187
Relative mRNA expression (SUNE1+IR)
	IFNB1				CCL5				CXCL10
WT+DMSO	0.713196	0.974255	1.31255		1.00463	0.997687	0.997687		1.04672	0.969873	0.983412
WT+DIDS	0.49507	0.407735	0.362412		0.58913	0.538366	0.565132		0.673244	0.673244	0.663975
TRIM21-KO1+DMSO	9.29017	10.8958	9.48537		2.555	2.62683	2.73839		3.2698	3.00883	3.02976
TRIM21-KO1+DIDS	0.915335	1.39704	0.871983		1.9453	1.93186	1.9453		1.49402	1.55747	1.53602

## Sheet: Fig. 5
Fig. 5a
Relative mRNA expression(HONE1)
		HLA-A				B2M				TAP1				TAP2
Control	WT	1.02344	1.02242	0.954141		1.01064	0.907196	1.08216		0.983432	0.988873	1.02769		1.01994	1.01153	0.968532
	TRIM21-KO1	1.87496	1.78965	1.64279		1.48124	1.48133	1.54015		1.77044	2.06597	1.85616		1.82928	1.94703	1.79218
	TRIM21-KO2	1.83883	1.79111	1.84259		1.42553	1.47229	1.38612		1.84329	1.83781	1.86838		1.54538	1.42647	1.52609
IR	WT	3.44216	3.26057	3.38258		2.4322	2.28522	2.46251		3.72454	3.73798	3.78953		2.99517	2.8813	3.17712
	TRIM21-KO1	5.27414	5.76549	5.42244		3.14671	3.79646	3.21066		6.29395	6.29664	5.98566		4.19414	4.85355	4.31195
	TRIM21-KO2	5.14096	5.26903	4.9842		3.32102	4.09751	3.20214		5.54514	5.83476	5.45611		4.22116	4.65614	4.39463
Relative mRNA expression(SUNE1)
		HLA-A				B2M				TAP1				TAP2
Control	WT	1.04488	0.954842	1.00231		1.01162	0.92445	1.0693		1.25992	0.890899	0.890899		1.01866	0.983957	0.997692
	TRIM21-KO1	1.73708	2.02324	2.03731		1.7411	2.46229	2.12874		0.756109	1.11471	0.788218		0.97942	0.876606	1
	TRIM21-KO2	1.28343	1.27456	1.28343		1.66248	2.22427	2.16345		1.18099	1.31951	1.3566		1.44727	1.43727	1.40769
IR	WT	1.81085	1.90088	2.32409		2.32947	2.39496	2.32947		1.72508	1.68958	1.68958		2	1.91853	1.91853
	TRIM21-KO1	4.10296	3.99077	4.8121		6.82108	6.54322	6.54322		2.80241	2.86129	3.35582		3.86375	3.38698	3.20428
	TRIM21-KO2	3.83706	3.43426	2.54912		5.99323	6.16172	5.29024		2.92817	2.9897	2.92817		4.3873	4.0935	3.89962
Fig. 5b
Relative MFI(HONE1)
		HLA-A/B/C				β2m
Control	WT	1.13258	0.929204	0.938216		1.05072	0.975845	0.97343
	TRIM21-KO1	1.68422	1.45327	1.49398		1.91063	1.42754	1.4686
	TRIM21-KO2	1.35447	1.38763	1.75407		2.1401	1.48309	1.48068
IR	WT	1.64293	1.57725	1.49873		1.47585	1.5628	1.74396
	TRIM21-KO1	2.38718	2.31948	2.13526		2.46377	2.72947	2.56039
	TRIM21-KO2	3.1157	2.52364	3.25657		3.50242	2.56039	3.64734
Relative MFI(SUNE1)
		HLA-A/B/C				β2m
Control	WT	0.956208	1.06178	0.982012		0.981849	1.0314	0.986754
	TRIM21-KO1	1.78598	1.8202	1.82064		2.02004	2.06584	2.08417
	TRIM21-KO2	1.99723	1.94488	1.93529		1.90094	2.25365	2.28113
IR	WT	2.29423	2.24054	1.98108		1.80098	2.74835	2.0292
	TRIM21-KO1	6.81918	5.7291	6.32334		4.09046	6.09218	6.45863
	TRIM21-KO2	5.53801	5.62939	6.32409		6.13799	6.36702	6.00057
Fig. 5d
Relative mRNA expression(SUNE1 tumours)
		HLA-A					B2M					TAP1					TAP2
Control	WT	0.513172	1.02161	1.18991	1.27531		0.789871	0.952433	1.1458	1.1119		0.817865	1.20297	1.08418	0.894985		0.95827	1.01525	1.16084	0.865639
	TRIM21-KO1	1.63677	1.05764	1.4348	1.89761		2.54269	2.0893	1.47055	1.91812		1.80659	2.19355	2.42268	1.56548		1.99793	1.91654	2.0352	1.65309
IR	WT	2.54473	2.7879	2.41861	2.11528		2.81478	2.20334	2.75049	2.92754		3.0313	2.74461	2.89441	3.01732		3.84194	3.11343	3.14233	3.29095
	TRIM21-KO1	3.80399	6.47186	4.48212	4.22079		4.35605	4.16896	3.697	4.77783		6.85236	4.45864	4.60522	7.48119		6.5819	5.65099	4.39289	9.01193
Fig. 5e
Relative mRNA expression(MC38 tumours)
		B2m					Tap1					Tap2					Tapbp					Earp1
Control	WT	0.813623	1.21906	1.00866	0.958665		0.974195	1.09603	0.875968	1.05381		0.685657	1.17736	1.07343	1.06355		1.48735	0.740245	1.05903	0.713379		1.01884	0.860708	1.16764	0.952811
	TRIM21-/-	1.12436	1.74001	2.14716	2.01731		1.59359	1.78462	2.33316	1.68057		1.10616	1.57887	2.17683	2.28505		0.358342	1.5327	0.40784	0.648903		1.43422	2.13899	2.82241	2.28722
IR	WT	2.09812	2.43811	2.03604	2.21264		2.74274	2.59479	2.10276	1.98474		2.44905	2.1419	2.08815	2.57081		2.48988	2.23882	2.04119	4.10128		2.0757	2.20421	2.96273	2.0757
	TRIM21-/-	3.02255	3.61944	4.18656	4.92719		3.96032	4.1285	4.39425	5.67236		3.43956	3.27666	3.47953	4.46056		7.6356	5.84043	6.63183	6.81041		4.64903	4.27798	4.22884	4.39317
Fig. 5f
MFI (*10^3)
		HLA-A/B/C						β2m
Control	WT	33.712	28.713	24.891	24.875	28.709		91.83	77.202	70.537	70.943	77.036
	TRIM21-KO1	27.146	27.25	31.172	31.067	31.602		75.527	76.88	90.97	93.631	90.777
IR	WT	39.548	39.491	39.89	41.528	40.051		117.06	119.544	111.734	111.215	110.166
	TRIM21-KO1	49.347	44.399	58.874	59.324	60.385		128.034	159.248	156.88	125.141	155.105
Fig. 5g
MFI (*10^3)
		H-2Kb/H-2Db
Control	WT	23.569	29.085	25.506
	TRIM21-/-	37.018	29.206	28.837
IR	WT	37.415	37.95	35.709
	TRIM21-/-	42.967	52.629	47.327
Fig. 5h
Relative mRNA expression(SUNE1 tumours)
		IFNB1					CCL5					CXCL10
Control	WT	0.71139	0.962848	1.38708	0.938685		0.56212	0.925914	1.56441	0.947557		0.682372	1.3213	1.44589	0.550429
	TRIM21-KO1	2.09272	4.34307	5.3346	5.08194		2.44916	4.39425	7.45884	1.78875		4.03331	5.04655	7.41423	2.18651
IR	WT	12.3695	11.7564	9.79501	10.7434		4.28398	4.45559	5.46019	3.64424		7.9372	5.32198	5.94618	5.11699
	TRIM21-KO1	32.8703	32.9464	30.6691	32.1196		16.3621	10.795	12.2861	13.7906		12.5704	14.6412	21.3865	14.5401
Fig. 5i
Relative mRNA expression(MC38 tumours)
		Ifnb1					Ccl5					Cxcl10
Control	WT	1.19205	0.909686	0.888909	1.00936		0.782536	1.1861	1.34061	0.690747		1.12116	0.719461	0.859551	1.29983
	TRIM21-/-	3.43452	4.29733	2.68224	4.18949		1.74057	4.67909	3.24053	3.14464		1.32102	5.68958	3.12745	3.17845
IR	WT	4.02812	4.45916	6.3208	4.68086		5.52597	4.51971	8.33719	5.53876		3.47013	3.03491	3.16379	4.15541
	TRIM21-/-	10.1502	11.5256	12.3244	16.9723		17.463	18.4161	25.2736	25.0701		11.4055	9.76976	8.17748	9.10498

## Sheet: Fig. 6
Fig. 6a
MFI(*10^3) (Mo-DC co-culture with HONE1)
		HLA-DR				CD80				CD83				CD86
Control	WT	142.762	163.465	166.266		53.636	53.091	53.693		4.757	4.634	4.918		87.4	88.252	84.58
	TRIM21-KO1	150.666	186.074	185.987		45.468	67.372	59.4		4.933	5.913	5.53		97.146	115.934	125.167
	TRIM21-KO2	161.823	128.026	138.735		28.906	56.087	53.046		6.656	6.757	6.092		106.238	110.642	115.866
IR	WT	182.196	186.965	184.047		72.455	76.19	72.206		7.273	7.735	7.266		122.697	124.127	120.031
	TRIM21-KO1	246.255	245.523	246.836		157.362	146.526	144.635		11.842	10.56	10.477		142.339	154.943	139.992
	TRIM21-KO2	276.15	284.418	272.093		137.834	96.476	126.462		9.899	9.669	9.653		161.695	136.952	152.736
MFI(*10^3) (Mo-DC co-culture with SUNE1)
		HLA-DR				CD80				CD83				CD86
Control	WT	107.528	101.431	102.962		41.457	42.797	42.782		7.712	8.344	8.227		109.659	109.451	104.549
	TRIM21-KO1	129.284	115.863	122.054		35.701	56.464	50.519		8.545	6.211	6.916		118.804	119.647	115.549
	TRIM21-KO2	108.354	141.065	147.188		42.907	37.973	43.462		6.376	7.419	7.593		110.751	119.042	125.41
IR	WT	122.454	122.461	144.151		60.394	66.276	70.124		10.145	9.454	9.486		127.195	126.752	127.576
	TRIM21-KO1	228.173	230.062	222.556		107.763	104.046	104.27		13.583	13.087	13.157		143.358	149.104	142.771
	TRIM21-KO2	229.619	236.452	235.873		102.013	107.848	102.255		14.456	17.149	16.206		149.21	152.651	153.201
Fig. 6b
CD69+ in CD8+ T cells (%)		HONE1:PBMC coculture				SUNE1:PBMC coculture
Control	WT	8.91	9.59	10.6		6.48	7.26	6.1
	TRIM21-KO1	9.67	9.66	12		6.26	7.47	7.35
	TRIM21-KO2	11	16.6	15.5		6.92	12.9	14.7
IR	WT	18.5	18.3	18.2		12.3	11.9	14.5
	TRIM21-KO1	35.8	37	32.2		35.3	32.2	30.9
	TRIM21-KO2	35.2	32.7	34.4		43.2	36.3	30.6
Fig. 6d
CD40+ in CD11c+ DCs (%) (MC38 tumours)
Control	WT	23.2	32.4	23.5	22.3	21.9
	TRIM21-/-	23.9	35.2	32.9	58.9	37.3
IR	WT	51.5	56.4	57.6	58	49.4
	TRIM21-/-	83	89.7	82.5	90.2	86
Fig. 6e
CD69+ in CD8a+ T cells (%) (MC38 tumours)
Control	WT	18.1	12.4	10.3
	TRIM21-/-	16.9	19.3	9.98
IR	WT	24.7	22.2	28.2
	TRIM21-/-	45.3	40.1	37.2
Fig. 6f
IFNγ+TNFα+ in CD8a+ T cells (%) (MC38 tumours)
Control	WT	15.4	7.45	7.8	9.55
	TRIM21-/-	25.3	37.5	10.6	20.6
IR	WT	36.3	33.6	36.9	42.3
	TRIM21-/-	59.7	58.9	50.9	55.1
Fig. 6g
tumour volume (mm3)
WT+IR							TRIM21-KO+IR
day7	day10	day14	day17	day20			day7	day10	day14	day17	day20
32.72	84.5694	57.4908	0	0			32.336	65.017	0	0	0
41.9503	94.4571	57.8092	0	0			41.6938	65.8991	0	0	0
51.1477	104.178	125.362	158.371	144.31			43.2224	69.4951	28.3057	0	0
65.1918	104.976	126.507	159.597	150.668			46.1637	79.3525	40.6823	0	0
78.3693	110.752	162.606	161.22	154.125			48.2699	81.3724	45.6459	0	0
82.9686	115.027	175.215	161.742	157.011			50.7225	90.2238	49.1684	28.0434	8.78834
83.0418	126.281	189.147	194.519	202.14			51.8996	91.8543	57.4486	29.9218	18.1782
83.7238	129.532	196.132	195.952	207.354			53.3208	92.0888	60.1593	34.0472	25.7609
91.8268	133.496	199.475	202.704	257.49			56.5279	99.7666	65.7018	35.8243	28.579
100.517	187.875	226.477	208.039	275.197			58.4295	104.534	65.8991	36.8833	34.0094
							66.996	109.116	70.4673	38.526	52.1219
							98.646	109.658	91.5075	56.0302	54.2405
							104.534	129.197	101.782	59.096	138.013
Fig. 6h
	tumour weight(g)
WT+IR	0.36	0.248	0.299	0.285	0.209	0.063	0.099	0.203	0	0
TRIM21-KO+IR	0.129	0.027	0.026	0.013	0.011	0.02	0.01	0.005	0	0	0	0	0
Fig. 6i
	CD45+ in viable cells (%)										CD3+ in viable cells (%)
WT+IR	2.78	0.19	0.27	1.1	0.8	3.37	4.35	4.23		WT+IR	2.2379	0.165927	0.2214	0.89144	0.68968	3.09029	4.19383	3.78289
TRIM21-KO+IR	6.73	17.91	10.57	13.82	12.19	10.55	11.51	13.39		TRIM21-KO+IR	3.51171	10.986	5.82618	7.47662	8.9755	5.70439	6.29942	7.46225
	CD8+ in viable cells (%)										CD69+ in CD8+ cells (%)
WT+IR	1.01	0.11	0.13	0.83	0.14	2.08	1.09	1.32		WT+IR	35.02	70.56	55.96	43.82	27.03	86.67	49.18	65.46
TRIM21-KO+IR	2.11	4.71	3.89	3.42	2.02	1.17	5.16	2.8		TRIM21-KO+IR	82.59	62.33	84.47	88.62	85.36	72.78	94.48	87.68

## Sheet: Fig. 7
Fig. 7b
VDAC2 IHC score
TRIM21	low	6	6	9	3	9	6	4	6	6	9	8	8	6	8	9	6	9	8	9	9	9	9	12	6
	high	2	6	3	4	9	4	4	2	3	2	2	4	3	3	6	6	3	8	8	4	4	3
Fig. 7d
CD3+ in nucleated cells (%)
TRIM21	high	24.0698	6.34389	15.2095	23.0394	38.5053	61.8849	16.9185	77.1125	71.6453	35.4797	43.923	22.7829	28.3996	53.401	31.6768	24.0854	35.1811	36.317	28.2532	7.25633	31.242	57.7065
	low	76.6025	56.9838	55.3267	40.6438	80.8825	48.1397	46.8222	73.484	56.5885	27.2796	57.8137	54.2656	77.8483	80.6463	21.3236	36.7084	41.8929	51.2654	56.5836	73.9334	57.9382	39.1626	54.7197	31.78
CD8+ in nucleated cells (%)
TRIM21	high	30.6834	15.9025	4.59962	57.6798	49.3093	47.002	10.129	34.9242	56.8271	34.3989	75.8042	23.6343	52.5074	50.2486	57.3416	28.6355	79.6223	37.9238	42.3543	22.5656	74.6722	73.275
	low	83.7422	23.0711	67.2973	33.9854	89.2469	51.2533	36.4762	83.9958	51.0386	88.3113	54.8417	86.4192	58.7129	64.1154	19.7351	83.5507	44.9061	73.836	62.8747	70.3442	73.3794	74.2854	56.908	25.071
CD3+CD8+ in nucleated cells (%)
TRIM21	high	14.8839	3.47163	3.78411	19.3282	29.419	40.1809	6.49848	33.7435	49.7895	24.3545	40.623	13.1134	22.2876	34.6048	26.9107	17.6749	33.6891	26.4262	18.5613	4.91558	27.7794	52.1431
	low	72.634	20.8582	46.0128	24.535	76.6957	36.4813	29.6974	67.7038	41.2167	26.4503	41.0985	51.6447	53.9579	59.307	11.7484	34.7012	33.4021	45.6371	49.192	59.5521	51.4203	36.016	43.1404	20.9678
CD11c+ in nucleated cells (%)
TRIM21	high	4.20264	38.3981	2.73993	11.6742	13.8256	7.38796	13.5087	18.2477	16.5493	14.2155	5.98534	3.86506	16.7509	5.87007	44.9304	1.76575	8.34326	11.5291	5.40207	1.46644	2.64552	7.18811
	low	20.6513	11.2255	16.8277	6.80435	32.3759	30.7285	25.7043	42.034	15.0172	36.9061	15.8847	28.9957	12.898	22.9164	35.4519	20.4206	4.00926	19.0387	18.5585	22.0017	2.71935	4.15726	24.8295	2.09584
Fig. 7e
		locoregional recurrence
		no(100%)	yes(100%)
TRIM21	high	56(19.4)	25(37.3)
	low	232(80.6)	42(62.7)
Fig. 7f
locoregional recurrence-free survival ("0" means no locoregional recurrence; "1" means locoregional recurrence)
months after treatment		83	84.1333	24.6667	52.0667	50.9333	70.9667	69.3333	62.7667	65.6333	65.4	66.8333	53.9333	18.3667	33.0667	57.7333	75.5	76.7667	80.4	75.7	65.9667	54.4333	67.6333	67.1667	64.4667	72.3333	44.1	56.1333	55.2667	29	26.6	95.6333	92.6	89.6	83.7667	89.1	82.4667	88.4333	81.6	45.6667	76.1	52.7	79.1333	16.7667	70.7333	85.5	81.6667	39.9667	79.3
TRIM21	low	0	0	0	1	0	0	0	0	0	0	0	0	0	1	0	0	0	0	0	0	1	0	0	0	0	1	0	0	0	0	0	0	0	0	0	0	0	0	0	0	0	0	1	0	0	0	0	0
	high
Fig. 7g
Disease-free survival ("0" means disease free; "1" means disease)
months after treatment		83	84.1333	12.7667	52.0667	50.9333	70.9667	69.3333	62.7667	65.6333	65.4	66.8333	53.9333	13.2333	30.7667	53.7333	75.5	76.7667	80.4	75.7	65.9667	54.4333	67.6333	67.1667	64.4667	72.3333	44.1	55.9667	55.2667	6.5	26.6	95.6333	92.6	89.6	83.7667	89.1	82.4667	88.4333	81.6	23.0667	76.1	40.7	79.1333	16.7667	70.7333	85.5	81.6667	37.2667	79.3
TRIM21	low	0	0	1	1	0	0	0	0	0	0	0	0	1	1	1	0	0	0	0	0	1	0	0	0	0	1	1	0	1	1	0	0	0	0	0	0	0	0	1	0	1	0	1	0	0	0	1	0
	high
Fig. 7h
Overall survival ( ("0" means survive; "1" means death)
months after treatment
TRIM21	low	83	84.1333	24.6667	81.0667	50.9333	70.9667	69.3333	62.7667	65.6333	65.4	66.8333	53.9333	18.3667	63.8667	57.7333	75.5	76.7667	80.4	75.7	65.9667	59.3333	67.6333	67.1667	64.4667	72.3333	45	56.1333	55.2667	29	26.6	95.6333	92.6	89.6	83.7667	89.1	82.4667	88.4333	81.6	45.6667	76.1	52.7	79.1333	76.7	70.7333	85.5	81.6667	39.9667	79.3
	high	0	0	1	0	0	0	0	0	0	0	0	0	1	0	1	0	0	0	0	0	1	0	0	0	0	0	0	0	1	1	0	0	0	0	0	0	0	0	1	0	1	0	0	0	0	0	1	0
[truncated: 307 more columns]

## Sheet: Supplementary Fig. 1
Fig. S1a
disease-free survival ("0" means disease free; "1" means disease)
months after treatment		54.3333	79.7333	6.53333	7.93333	94.5	67.1667	72.1	41.9333	11.87	74.6	34.6	3.93333	31.0333	8.86667	15.7667	3.36667	68.4667	41.3	64.9	26.8667	66.5	70.2333	9.83333	16.6667	28.0167	37.8667	40.3	81.8333	65.4333	47.3333	8	73.8	77.83	80.2667	47.7333	50.4667	33.4667	45	41.0333	61.2333	49.4333	38.9333	5.66667	60.17	57.6667	70.4	50.8333	33.1333
CD8+ T cell antitumor immunity score		15654.1	16261.2	16682	17090.4	17201.1	17291.3	17378.8	17529.4	17624.5	17748.4	17814.7	18059.6	18123.2	18281.7	18306.2	18318.4	18350.5	18424.2	18473.2	18506.9	18509.1	18581.1	18704	18774.4	18890	18921.7	19041	19053.4	19100.6	19104.6	19119	19152.4	19179.4	19184	19231.5	19321.1	19342.7	19357.9	19360.5	19384.7	19446.3	19464	19533.8	19540.5	19661.9	19676.8	19683.7	19710.2
CD8+ T cell antitumor immunity	low	0	0	1	1	0	0	1	0	1	1	1	1	1	1	1	1	0	1	1	0	0	0	0	1	0	0	1	0	0	0	1
	high																																0	0	0	0	0	0	0	0	0	0	0	1	0	0	0	0	0
Fig. S1b
disease-free survival ("0" means disease free; "1" means disease)
months after treatment		60.0667	43.4333	57.3	57.6667	50.8333	82.4	61.3	78.6667	86.3333	38.3	73.6667	3.36667	22.2	70.4	47.3333	71.1667	51.5333	27.8	6.03333	37.8667	69.0333	7.8	15.7667	59.0667	9.83333	51.6667	79.7333	58.9333	75.3	31.0333	18.2784	83.4333	16.6667	54.3333	79.8	27.2667	17.7333	33.9667	64.9667	58.9667	47.7333	64.5667	94.5	33.1333	41.0333	64.9	65.3	23.3333
TRIM21	high	0	0	0	0	0	0	0	0	0	0	0	1	1	0	0	0	0	0	1	0	0	1	1	0	0	0	0	0	0	1	1	0	1	0	0	0	1	1	0	0	0	0	0	0	0	1	0	1
	low
months after treatment		73.8	51.5333	67.8667	51.6667	79.7333	31.0333	54.3333	27.2667	33.9667	47.7333	41.0333	64.9	38.4667	7.93333	63.3	3.93333	73.4667	63.5667	7.76667	68.4667	65.4333	41.3	81.8333	80.2667	67.1667	79.7333	74.6	26.8667	72.1	70.2333	11.87	8.86667	61.8	34.6	27.1333	39.0667	60.0667	43.4333	63.4	57.3	59.2333	38.4	97.4667	58.2	57.6667	50.8333	82.4	61.8
RNF122	high	0	0	0	0	0	1	0	0	1	0	0	1	0	1	0	1	0	0	1	0	0	1	0	0	0	0	1	0	1	0	1	1	0	1
	low																																			0	0	0	0	0	0	0	0	0	0	0	0	0	0
months after treatment		43.4333	73.8	3.36667	47.3333	51.5333	7.8	59.0667	9.83333	51.6667	79.7333	16.6667	54.3333	17.7333	47.7333	64.5667	60.17	94.5	33.1333	41.0333	64.9	7.93333	65.5	61.2333	3.93333	37.0333	8	73.4667	63.5667	62.8667	7.76667	68.4667	49.4333	65.4333	41.3	81.8333	80.2667	67.1667	79.7333	74.6	26.8667	72.1	70.2333	66.5	11.87	8.86667	61.8	34.6	27.1333
FBXO47	high	0	0	1	0	0	1	0	0	0	0	1	0	1	0	0	0	0	0	0	1	1	0	0	1	0	1	0	0	0	1	0	0	0	1	0	0	0	0	1	0	1	0	0	1	1	0	1
	low																																																0
Fig. S1c
CD8A(rank-transformed)	0.337543	-0.501516	0.097208	1.13984	-3.21442	-0.598116	0.480129	0.544507	0.476705	0.437954	1.1664	0.015432	0.488642	0.634164	0.573767	0.28466	0.616384	0.491264	0.880463	1.18275	0.822995	0.599597	0.881448	0.669579	1.3968	0.610678	0.397572	0.74022	1.06275	1.00149	0.484056	0.403673	0.435773	0.223897	0.43684	0.154914	0.622934	0.441351	0.219971	0.445414	0.589461	0.954148	1.43467	-0.18145	0.472826	0.0489794	0.295109	0.351905	0.173379
GZMA(rank-transformed)	0.609473	-0.775762	0.366012	-1.15201	-1.06856	-0.740071	-1.18984	-0.526756	0.107677	-0.881526	-0.423616	1.55745	-0.366285	1.21385	0.11296	0.308334	-0.481816	3.83493	-0.754974	1.13058	0.732823	0.411825	0.39324	2.45984	1.18847	-0.820532	-0.633548	1.25133	0.537748	-0.361309	-0.55809	-1.18902	-1.22863	-0.788543	-1.10365	-0.462979	-1.0292	-0.230901	-0.775604	0.454341	-0.908464	-1.11319	-1.02441	-0.354526	1.21176	3.69941	1.23051	-0.361389	-0.891683
GZMB(rank-transformed)	1.27028	0.986597	1.40366	1.6262	-0.236835	0.512461	-0.519584	0.118047	1.824	-0.161449	1.82263	1.48727	-0.954539	0.156782	0.327643	1.4908	0.990136	1.03936	-0.194327	-1.95238	0.350093	-0.803162	-1.443	-0.772336	-0.159227	-0.117272	-1.821	1.41811	-1.91954	1.31957	-1.48731	0.378676	1.38419	0.590036	-0.88551	0.477117	-0.377593	1.30368	0.21128	0.735025	-1.00091	1.40547	-1.96511	0.665305	-1.56917	-0.0684927	0.367919	-1.16818	-0.859573
PRF1(rank-transformed)	0.0603739	-0.959306	0.263034	0.30094	-0.0736805	0.58431	-1.01792	-1.27939	-0.328431	-0.0341368	-0.461034	0.915489	-0.078298	1.05924	0.620716	0.991909	-1.5709	1.09355	1.09937	-1.14148	-0.853606	0.429027	-3.02444	0.623921	0.985836	0.395055	-0.844695	0.740415	0.786891	-0.444914	-0.0296024	-0.856233	0.741198	-0.832714	-0.349806	-0.829687	0.961035	0.939854	-1.3957	0.400907	0.357798	-0.44893	-2.92943	-3.05129	-1.56326	0.941326	0.958811	0.943491	0.848925
IFNG(rank-transformed)	0.205581	-0.340919	-0.759964	0.459093	-0.031294	-0.70525	-0.516214	-1.17508	1.24334	0.320807	1.07595	-0.563752	1.41305	-1.0436	0.930814	-0.00884568	1.88101	1.63643	1.92948	0.311177	1.99325	1.41376	1.81721	0.0589165	0.455678	-0.104407	1.24985	1.45775	1.28971	-1.44924	-1.02649	-1.17908	-0.883548	-1.11101	-0.768843	1.11783	-0.271405	1.36725	-0.402049	-1.03404	0.100589	0.204326	-0.469081	-0.929132	-1.60766	-0.97366	-0.321962	-1.23519	-0.885395
LCK(rank-transformed)	1.47335	0.326524	-0.136898	-0.211923	0.820049	-0.0154677	-0.047579	-0.407042	-0.197997	0.350935	0.0649594	0.313893	-0.435774	-0.921972	1.58773	-0.822716	-0.808631	0.37574	-0.592619	-1.27378	1.18163	1.0149	-1.4066	-0.816172	-0.708336	-0.373615	1.53714	1.13145	-0.482864	-0.32942	-0.448115	3.01651	1.43847	-0.530598	-0.209243	-0.235558	-0.721459	0.731464	-0.101719	-0.0858327	-0.830825	-0.285481	-1.07409	-0.72265	-1.16124	-0.884702	-0.596628	-0.898088	-0.546291
FBXO47(rank-transformed)	-0.782166	1.4974	-0.400729	-0.461281	1.60537	-1.40619	-0.180195	-1.6479	0.0347657	0.887729	-0.246845	-1.12996	1.99943	-1.57509	-1.61101	-1.19026	-1.83191	-0.454679	-0.7052	-0.570396	0.107983	-0.370212	-1.28162	0.96507	-1.01952	0.93158	-0.865989	-1.57144	-0.433781	-0.875762	-1.47826	-0.143928	1.04328	1.68486	0.464832	1.66838	1.97716	-0.256339	1.62886	-0.139954	0.813039	1.64229	-2.29877	1.84284	-1.74562	0.39058	0.694037	-0.5309	0.807044
RNF122(rank-transformed)	-0.797279	1.5989	-0.284017	-0.837432	1.41966	-1.13371	-0.785295	-1.27668	-0.779939	0.306012	0.158797	-0.696681	2.07212	-1.48535	-0.899696	-0.860466	-1.83399	-1.19793	-0.883843	-0.386499	-0.163738	-0.278899	-0.0785805	0.188078	-0.604245	-0.164889	-1.51578	-1.40388	0.679837	-1.01903	-0.879528	-0.178978	2.28755	1.38185	0.607939	1.78669	1.06832	-0.811228	1.70611	-0.232282	1.12126	0.713585	2.4805	2.3941	-1.50482	-0.364018	-0.475222	-0.218051	-0.215961
TRIM21(rank-transformed)	-0.637083	2.51789	-0.939049	0.0427729	1.36171	-0.969247	0.00693037	-1.05775	-0.652268	0.0368067	0.727356	-0.238747	0.813728	-2.02106	-0.312571	-0.345625	-0.576681	0.112912	-0.845633	-0.283662	-1.61895	-0.00708645	0.833374	-0.0597854	-1.61097	0.88356	-1.93043	-1.51925	1.08816	-0.734455	-0.774678	0.202083	0.31377	1.53019	0.214207	1.84296	0.551774	0.0749653	2.06636	0.651603	0.468091	1.5287	1.93999	1.49306	-2.54046	1.85009	-0.729773	0.208206	0.0405325
Fig. S1d
Fig. S1e
Relative IFNB1 mRNA expression (HONE1)						Relative IFNB1 mRNA expression (SUNE1)
Control	WT	1.21189	1.06235	0.725758		Control	WT	1	1	1
	TRIM21-KO1	0.676684	1.04454	1.15099			TRIM21-KO1	1.00231	1.00231	1.00231
	TRIM21-KO2	1.35282	2.63851	1.90491			TRIM21-KO2	1.1434	1.1434	1.1434
IR	WT	5.32796	4.20552	5.39571		IR	WT	4.60542	8.95897	8.6538
	TRIM21-KO1	10.205	9.01461	11.239			TRIM21-KO1	27.4741	23.5883	32
	TRIM21-KO2	8.90953	7.24972	11.1494			TRIM21-KO2	95.6704	85.6274	75.0614
Fig. S1f
gene	expression
TRIM21	1.56	1.553	1.37	1.358	1.29	1.204	1.185	1.182	1.141	1.125	1.097	1.082	1.076	1.075	1.073	1.069	1.054	1.036	1.034	1.029	1.028	1.025	1.022	1.011	1.005	0.996	0.986	0.983	0.98	0.967	0.96	0.96	0.957	0.954	0.949	0.947	0.939	0.937	0.937	0.93	0.929	0.925	0.919	0.919	0.905	0.898	0.894	0.893	0.892
CCL5	0	1.975	0	0	0	0	2.311	1.182	2	1.125	0	0	0	1.075	0	0	0	0.647	0	0	0	0	1.022	0	1.28	1.607	0	0.983	0	0.967	0	0	0	0	0	0	0	5.343	0.772	0	0	0	0	0	0	0	0	0.543	0
CCL5-ranks	1	267	1	1	1	1	274	243	268	239	1	1	1	237	1	1	1	203	1	1	1	1	231	1	250	257	1	228	1	227	1	1	1	1	1	1	1	286	215	1	1	1	1	1	1	1	1	196	1
CXCL10	0	1.786	1.084	0	1.29	1.204	1.185	0.919	1.141	1.641	1.097	2.376	1.076	0	0.674	1.069	0	0	0	1.029	0	2.839	0	0	0.36	3.238	0.986	1.794	1.79	0.967	0	0.96	0.957	0	0	0	0	3.053	3.503	1.723	0	0	0	0.562	1.49	0	0.544	0	0.892
CXCL10-ranks	1	183	126	1	146	141	138	116	134	172	129	231	125	1	101	124	1	1	1	123	1	251	1	1	88	265	121	186	184	120	1	118	117	1	1	1	1	259	272	176	1	1	1	96	160	1	94	1	115
Fig. S1g
Fig. S1h												Fig. S1l
Relative Ifnb1 mRNA expression (MC38)												days	WT+IgG						TRIM21-/-+IgG						WT+anti-CD8α						TRIM21-/-+anti-CD8α
Control	WT	0.998452	0.688258	1.31329								10	41.7799	49.5281	57.3843	62.8668	87.8354	113.36	42.764	63.1824	60.4675	62.2932	65.6584	114.96	48.4171	52.4132	60.3268	78.0296	97.0897	152.542	47.4735	53.6087	70.4331	91.8134	97.9164	105.469
	TRIM21-/-	1.40648	2.03297	2.43157								13	33.3343	50.4106	44.9112	58.0035	71.4252	70.5784	20.6175	25.0937	35.7694	36.7856	36.9593	58.2298	43.6654	52.9177	58.1768	72.9437	97.6829	120.735	39.0065	45.4221	53.6812	77.7157	77.8572	88.1599
IR	WT	4.45477	5.30921	4.69744								16	37.368	57.5116	71.2073	64.4963	65.9313	87.9494	30.4155	35.4721	39.84	44.5761	52.8688	65.7204	27.8784	77.6551	91.1246	89.5676	85.8248	158.33	64.7726	52.6612	81.3365	73.8869	82.5127	102.377
	TRIM21-/-	14.9606	16.4362	14.4245								19	42.3221	71.5492	63.8363	51.7499	74.6295	109.146	26.4054	32.4613	35.6409	32.46	48.0287	56.31	68.0037	95.6771	105.338	134.67	165.26	221.22	92.4542	122.479	63.6328	96.5135	192.58	152.49
												22	59.2934	86.2706	84.3785	74.2491	89.0592	139.274	14.5443	36.5099	30.503	38.7042	43.5657	65.5633	91.5583	126.536	132.379	173.332	201.506	250.576	135.457	118.658	143.359	94.1235	240.881	202.07
Fig. S1i												25	75.9508	100.517	107.103	95.5515	109.813	170.678	0	39.5901	30.4518	48.9497	47.2476	73.4106	117.932	161.21	172.78	206.173	244.455	336.063	176.748	153.124	129.019	189.496	284.608	241.043
dose(Gy)	WT			TRIM21-KO								28	89.1758	106.69	171.166	148.05	166.794	229.132	0	36.4459	45.4298	61.7677	56.4507	80.827	146.868	186.218	250.612	258.807	334.458	433.332	223.291	180.453	227.227	205.107	382.385	309.048
0	1.03738	0.995327	0.96729	1.07424	0.995633	0.930131
5	0.378505	0.371495	0.350467	0.360262	0.373362	0.30786
10	0.107477	0.121495	0.098131	0.091703	0.10917	0.100437						Fig. S1m
15	0.049065	0.066589	0.05257	0.042576	0.045852	0.055677						days	WT+IgG						TRIM21-/-+IgG						WT+anti-IFNAR1						TRIM21-/-+anti-IFNAR1
20	0.008411	0.014019	0.019626	0.00786	0.01048	0.00524						10	53.6812	70.0271	85.7949	85.3545	71.4709	82.5716	46.7073	45.1875	61.4079	62.9173	70.7965	127.321	45.0339	69.0535	77.7069	85.3515	88.162	107.835	44.6031	71.5691	63.8987	56.1853	127.064	83.2842
												13	33.9227	44.184	34.0716	55.7142	71.4252	67.1798	33.8723	31.0552	40.3991	37.7474	34.5938	69.8488	42.6583	79.6679	64.5432	73.641	78.898	81.019	37.0142	58.5766	58.2298	47.9156	100.237	89.228
Fig. s1j												16	38.9282	55.4685	54.6804	65.6243	64.6622	82.9093	26.733	18.1571	27.556	41.8657	40.6434	41.1328	72.4353	73.9533	95.0824	129.828	127.978	77.7202	45.1848	82.5101	71.0245	72.3395	120.137	118.173
groups	CD45+ T cells in viable cells (%)											19	47.1888	60.4618	71.0379	82.3283	88.4292	99.1883	13.587	40.4322	37.6789	43.1046	45.2091	52.6632	90.5107	102.848	143.638	189.211	127.011	170.46	68.6604	115.811	119.301	120.432	161.478	167.38
WT-control	5.32	5.22	6.15	7.04	7.44	6.14	6.94					22	55.7795	74.9428	89.6972	99.0637	115.467	125.171	22.162	40.6434	48.4541	58.06	54.3878	48.4011	114.866	129.445	201.364	232.139	200.837	234.742	94.7405	157.969	197.161	188.44	227.768	240.295
TRIM21-/--control	5	9.76	8.32	10.1	8.35	8.64	7.13					25	74.1744	99.005	107.129	119.993	169.534	145.545	24.6163	41.9588	52.7561	58.6812	63.0568	56.631	166.816	167.034	248.149	296.383	357.607	350.336	127.821	215.392	281.12	287.844	343.129	366.07
WT+IR	13.05	16.7	21.58	16.17	14.11	15.74
TRIM21-/-+IR	23.84	33.06	29.3	25.01	30.86	34.37
groups	CD3+ cells in viable cells (%)
WT-control	3.14	3.31	3.6	3.45	4.12	3.71	3.46
TRIM21-/--control	4.1	4.93	4.87	5.06	4.92	4.99	4.84
WT+IR	7.41	13.12	6.09	11.76	11.53	12.82
TRIM21-/-+IR	16.05	16.39	16.42	20.12	18.9	14.5
Fig. s1k
groups	CD69+ in CD8+ T cells (%)
WT-control	19.42	19.51	13	12.85	13.35	12.24	13.59
TRIM21-/--control	18.14	12.73	9.85	22.19	11.23	14.4	15.33
WT+IR	19.86	22.09	57.32	47.6	51.82
TRIM21-/-+IR	71.01	65.05	69.18	64.41	73.81
groups	GZMB+ in CD8+ cells (%)
WT-control	5.56	6.31	9.79	11.75	7.65	8.34	13.82
TRIM21-/--control	12.62	6.72	9.43	10.56	9.2	16.29	17.92
WT+IR	11.91	13.01	22.98	23.42	20.47	25.6
TRIM21-/-+IR	50.62	29.26	44.48	43.67	55.39
[truncated: 237 more columns]

## Sheet: Supplementary Fig. 2
Fig. S2a
Fig. S2b
Relative IFNB1 mRNA expression (HONE1+IR)							Relative CCL5 mRNA expression (HONE1+IR)							Relative CXCL10 mRNA expression (HONE1+IR)
WT	Scrambled	1.00684	0.852534	1.14063			WT	Scrambled	1.01857	0.990716	0.990716			WT	Scrambled	0.890155	1.05127	1.05858
	shSTING	0.429232	0.297267	0.200244				shSTING	0.206834	0.203986	0.205405				shSTING	0.555604	0.629435	0.579198
TRIM21-KO1	Scrambled	6.39301	4.01805	3.62127			TRIM21-KO1	Scrambled	6.46751	6.74216	6.6034			TRIM21-KO1	Scrambled	4.37352	4.85273	4.98915
	shSTING	0.543303	0.207305	0.521171				shSTING	2.10898	1.87455	1.92725				shSTING	1.42615	1.34922	1.26763
TRIM21-KO2	Scrambled	5.43833	3.41803	3.0805			TRIM21-KO2	Scrambled	4.68011	3.44987	4.77845			TRIM21-KO2	Scrambled	4.47575	5.32259	5.86499
	shSTING	1.43379	0.829222	0.926479				shSTING	1.2396	1.10181	1.13279				shSTING	1.67651	1.58608	1.49015
Relative IFNB1 mRNA expression (SUNE1+IR)							Relative CCL5 mRNA expression (SUNE1+IR)							Relative CXCL10 mRNA expression (SUNE1+IR)
WT	Scrambled	1.00461	0.990779	1.00461			WT	Scrambled	1.00685	0.779083	1.21407			WT	Scrambled	1.31616	0.862342	0.8215
	shSTING	0.326835	0.565123	0.388675				shSTING	0.336773	0.343849	0.389541				shSTING	0.488467	0.584929	0.452608
TRIM21-KO1	Scrambled	8.01833	7.7452	4.93586			TRIM21-KO1	Scrambled	2.05127	2.10894	2.0371			TRIM21-KO1	Scrambled	2.93426	2.97523	2.48457
	shSTING	1.41418	1.64715	1.07175				shSTING	0.264838	0.248821	0.276085				shSTING	0.986004	1.06412	0.959042
TRIM21-KO2	Scrambled	6.64976	6.88427	4.70209			TRIM21-KO2	Scrambled	2.6694	2.8216	2.86099			TRIM21-KO2	Scrambled	3.23328	3.14487	2.59008
	shSTING	1.01628	1.20857	0.689347				shSTING	0.458984	0.347845	0.362616				shSTING	1.25093	1.38799	1.54007
Fig. S2c
Fig. S2d
Fig. S2e
Relative cytosolic gDNA (HONE1)							Relative cytosolic gDNA(SUNE1)
Control	WT	1.0552	1.02087	0.923923			Control	WT	1.09549	1.06941	0.835102
	TRIM21-KO1	0.536369	0.507727	0.598923				TRIM21-KO1	1.30612	0.963095	1.32856
	TRIM21-KO2	0.632078	0.691631	0.719612				TRIM21-KO2	1.18889	0.792551	1.14187
IR	WT	2.84932	2.84529	2.68279			IR	WT	2.03637	2.33917	2.03637
	TRIM21-KO1	2.98627	3.77159	3.3463				TRIM21-KO1	2.99873	3.039	3.039
	TRIM21-KO2	3.04731	2.81784	3.27282				TRIM21-KO2	3.08707	3.12027	3.89381
Fig. S2f
Fig. S2g
cytosolic dsDNA(dots per cell) (HONE1+IR)
Control-WT	2	1	1	2	1	1	3	1	4	4	1	1	2	1	1	1	1	1	4	1	1	3	4	4	1	1	1	2	2	1
rho0-WT	0	2	0	0	0	0	1	0	0	0	0	1	0	0	0	0	0	0	0	3	0	0	0	0	0	3	2	0	0	1
Control-TRIM21-KO1	6	8	5	3	3	13	6	10	7	8	9	10	7	9	6	5	8	4	6	5	12	6	5	2	6	12	3	9	7	9
rho0-TRIM21-KO1	0	0	0	3	0	4	2	0	0	0	0	3	3	0	0	2	0	1	2	0	1	1	0	0	4	0	0	4	5	0
cytosolic dsDNA(dots per cell) (SUNE1+IR)
Control-WT	5	1	4	1	2	5	1	2	3	5	2	8	1	1	1	1	1	1	1	1	2	2	2	3	5	2	1	1	1	2
rho0-WT	2	0	1	0	3	0	0	2	5	2	0	0	2	0	0	0	0	4	2	0	3	0	2	0	0	0	0	2	0	1
Control-TRIM21-KO1	13	10	8	4	8	8	8	8	16	4	7	15	9	7	5	7	7	10	15	5	10	6	8	13	12	7	13	10	9	5
rho0-TRIM21-KO1	0	0	2	0	0	5	4	1	0	3	0	3	3	0	3	5	0	0	0	0	2	0	3	1	0	1	0	0	1	1

## Sheet: Supplementary Fig. 3
Fig. S3a
Fig. S3d	#1	#2	#3	#4	#5	#6	#7	#8	#9	#10	#11	#12	#13	#14	#15	#16	#17	#18	#19	#20	#1	#2	#3	#4	#5	#6	#7	#8	#9	#10	#11	#12	#13	#14	#15	#16	#17	#18	#19	#20
Photobleaching time(s)	Relative fluorescence intensity of uncoupled-CFP																				Relative fluorescence intensity of VDAC2-YFP
0	1	1	1	1	1	1	1	1	1	1	1	1	1	1	1	1	1	1	1	1	1	1	1	1	1	1	1	1	1	1	1	1	1	1	1	1	1	1	1	1
4.51551	1.02036	1.08517	0.97633	0.966488	0.963442	0.910093	1.0076	0.96786	0.98886	0.984281	0.974595	0.991148	0.968701	0.982474	1.06197	0.998814	1.01152	1.01796	1.00934	0.958486	0.998503	0.921119	0.978317	0.943375	0.862927	0.941083	0.959699	0.854332	0.826221	0.857819	0.930154	0.969394	0.808838	0.953945	0.948841	0.961625	0.845295	0.883558	0.981136	0.875504
9.09406	0.955527	1.05049	0.967876	1.05013	1.05306	0.965917	0.986319	1.00224	0.970139	0.931577	0.92744	0.972491	0.921059	0.946851	1.00657	0.974944	0.937542	0.928579	0.97449	0.938158	0.986822	0.888399	0.927327	0.876881	0.7806	0.851415	0.906718	0.731232	0.703107	0.684824	0.87545	0.923745	0.674157	0.862135	0.824807	0.878343	0.769574	0.739094	0.971849	0.814658
13.6816	0.978403	1.00815	0.891792	1.00493	1.02685	0.949611	0.943214	0.941823	0.927185	1.0141	0.978598	0.999864	0.922748	1.05714	1.04648	0.953892	1.02024	0.941379	1.0025	0.941823	0.979514	0.813154	0.891516	0.875101	0.701592	0.821526	0.868973	0.671437	0.612737	0.621657	0.834549	0.886074	0.582083	0.815961	0.818334	0.825883	0.713685	0.662971	0.986263	0.741521
18.2572	1.00767	1.02397	0.921611	0.994649	1.07053	0.982077	0.937894	0.920871	0.838176	0.925566	0.939099	0.972082	0.940297	0.967085	0.985915	0.991105	0.960589	0.9872	0.975934	0.980417	0.971564	0.801146	0.839966	0.813946	0.629893	0.791349	0.820563	0.608615	0.544411	0.555959	0.759164	0.858848	0.536687	0.778209	0.753602	0.76832	0.617703	0.607774	0.983264	0.666548
22.8437	0.992649	1.03068	0.871657	1.02126	0.992559	0.917291	0.95874	0.907242	0.855174	0.915626	0.906386	0.949067	0.947956	0.965802	0.962911	0.952854	0.997579	1.00807	0.966404	0.911532	0.956889	0.737468	0.779814	0.709109	0.581886	0.771088	0.779034	0.553086	0.497744	0.484868	0.70866	0.809026	0.471307	0.705812	0.684694	0.733415	0.557263	0.553181	0.931121	0.629775
27.4343	0.968358	1.06871	0.921457	0.973247	1.07053	0.865286	0.946254	0.872254	0.849087	0.895747	0.972159	0.932861	0.892052	0.891137	1.15728	0.948258	0.987218	0.991395	0.96881	0.938101	0.927015	0.683045	0.723928	0.730788	0.532946	0.706567	0.800315	0.519439	0.434188	0.432046	0.677915	0.750434	0.422065	0.65922	0.646273	0.66238	0.518458	0.488227	0.929573	0.572194
32.0178	0.954203	1.03707	0.893329	0.921853	0.940472	0.915234	0.971553	0.881611	0.887562	0.901294	0.906212	1.03636	0.902424	0.935879	0.992019	0.965604	0.95536	1.0313	0.959569	0.936154	0.92237	0.679299	0.705742	0.708785	0.497745	0.691766	0.71583	0.48524	0.402346	0.380874	0.639738	0.7166	0.386095	0.622603	0.58697	0.640743	0.504378	0.448915	0.893973	0.531239
36.6014	0.979316	1.06775	0.973717	1.0873	0.992236	0.911415	0.897068	0.866355	0.894453	0.933195	0.897164	0.960915	0.882523	0.902964	0.90892	0.986212	1.01762	0.999892	0.949268	0.958257	0.909444	0.629173	0.652934	0.618508	0.474675	0.6659	0.670762	0.438863	0.386876	0.363156	0.610885	0.706459	0.350652	0.560301	0.590311	0.586854	0.448661	0.41795	0.879365	0.501199
41.1799	0.945665	1.02109	0.93652	0.983385	1.04659	0.842662	0.960152	0.906225	0.89629	0.935044	1.01879	0.99714	0.87396	0.951838	1.05164	0.984581	1.00194	0.925352	0.96159	0.944973	0.887967	0.623003	0.620899	0.651513	0.422624	0.659578	0.665995	0.422556	0.351811	0.333884	0.555581	0.649846	0.341603	0.528105	0.553978	0.594611	0.429516	0.387469	0.884783	0.46055
45.7625	0.940277	0.916107	0.947894	1.01859	0.940796	0.860732	0.933659	0.933889	0.867004	0.881646	0.951975	0.894185	0.866542	0.897977	1.08732	1.03158	0.990317	1.00441	0.970928	0.960032	0.859686	0.563953	0.604812	0.583239	0.398206	0.595057	0.663439	0.390422	0.350909	0.303841	0.519527	0.616682	0.296056	0.47524	0.546878	0.571341	0.4017	0.345174	0.858373	0.451981
50.3541	0.988083	0.985618	0.913157	1.01281	0.958589	0.917585	0.946145	0.785801	0.831974	0.842811	0.960501	0.961324	0.888011	0.937447	0.937089	0.990956	1.00891	0.973432	0.92164	0.948179	0.842446	0.569571	0.576345	0.606698	0.385401	0.603391	0.604757	0.367371	0.320098	0.276549	0.488736	0.577245	0.277355	0.432889	0.490081	0.542356	0.404533	0.347674	0.85518	0.412455
54.9246	0.975892	1.0032	0.930372	0.981977	1.00194	0.828853	0.920955	0.876932	0.859079	0.770689	0.90743	0.939943	0.909179	0.932459	1.03286	0.954188	1.01753	0.979456	0.932807	0.967132	0.819491	0.563182	0.54368	0.58065	0.356473	0.575801	0.597729	0.345283	0.317906	0.264554	0.434263	0.54195	0.283538	0.393525	0.444978	0.518065	0.375172	0.314168	0.845506	0.388178
59.5122	0.963609	0.947907	0.915616	1.03605	0.899385	0.812105	0.883496	0.900936	0.84277	0.887887	0.941361	0.958464	0.93704	0.958963	0.955399	0.929281	0.940641	1.06862	0.950039	0.971885	0.79366	0.542139	0.530531	0.533571	0.330655	0.562725	0.596845	0.340054	0.288127	0.240013	0.429185	0.493772	0.258955	0.388746	0.434746	0.516432	0.350361	0.293363	0.822966	0.365839
64.1077	0.967536	1.05641	0.960805	0.968178	0.895503	0.957397	0.924864	0.925956	0.859423	0.895515	0.963981	0.980389	0.924798	0.956968	1.03146	1.04018	0.934541	0.959772	0.93762	0.904947	0.760442	0.512063	0.498146	0.507847	0.32376	0.589596	0.55099	0.31081	0.243393	0.252008	0.435232	0.458659	0.253073	0.360731	0.425976	0.462339	0.340659	0.28284	0.809422	0.3384
68.6961	0.967855	1.00336	0.907777	0.94058	0.88515	0.877332	0.929642	0.8869	0.83921	0.951225	0.898034	0.852513	0.913702	0.936734	1.06855	0.956264	1.01298	1.00323	0.995379	0.953447	0.725709	0.510301	0.483388	0.494742	0.306029	0.571921	0.551187	0.312186	0.264406	0.227688	0.412427	0.4251	0.224191	0.326205	0.421174	0.457236	0.33422	0.268728	0.796846	0.316163
73.2738	0.989772	0.983381	0.955733	0.990144	0.814947	0.900984	0.915309	0.851709	0.820949	0.909385	0.858709	0.895683	0.914908	0.997435	0.993897	1.02313	0.901617	0.968162	0.960916	0.957398	0.715077	0.489038	0.486116	0.496845	0.306807	0.527087	0.511967	0.270075	0.238881	0.20909	0.38039	0.413588	0.221477	0.301475	0.405304	0.447846	0.295759	0.263608	0.765793	0.319937
77.8564	0.946669	1.0433	0.934215	0.912419	0.976707	0.882768	0.918893	0.883035	0.900425	0.935506	0.857143	0.956421	0.926667	0.933029	1.01925	0.926909	0.942771	0.972357	0.963323	0.980589	0.668293	0.450259	0.45527	0.486976	0.284152	0.500359	0.519634	0.273447	0.247518	0.188841	0.38773	0.381064	0.210618	0.310077	0.371894	0.403348	0.285199	0.229941	0.789978	0.280869
82.4479	0.97822	0.997443	0.887488	0.944241	0.824652	0.916556	0.970358	0.816517	0.888366	0.905224	1.04333	0.941305	0.938246	0.988031	1.07887	1.00208	1.00523	0.970636	0.964575	0.886567	0.651772	0.438691	0.464713	0.480828	0.267303	0.521052	0.506659	0.269318	0.211293	0.196765	0.349783	0.363401	0.195385	0.264739	0.369597	0.412125	0.284512	0.224095	0.771694	0.283878
87.0435	0.965435	1.05625	0.971872	0.929738	0.924943	0.896871	0.975244	0.869813	0.867808	0.908692	0.947973	0.913387	0.930648	0.96338	1.06291	1.03321	0.909751	1.03141	1.02811	0.948523	0.629283	0.433403	0.424914	0.474842	0.270776	0.459692	0.499238	0.246129	0.203945	0.178937	0.341427	0.338307	0.190408	0.264381	0.326999	0.407838	0.283568	0.22095	0.73116	0.273066
91.6611	1.01027	1.08166	0.898248	0.967756	0.952766	0.830175	0.92291	0.926159	0.862754	0.885113	0.966939	0.891053	0.889157	0.968795	1.16479	0.98043	0.961267	0.949984	0.988063	0.941136	0.596202	0.443979	0.428202	0.417408	0.249365	0.495042	0.484494	0.243033	0.219028	0.171014	0.326655	0.320279	0.173366	0.230213	0.358739	0.421515	0.268201	0.216555	0.729709	0.254093
96.2647	1.0505	0.995046	0.927605	0.994227	0.835005	0.937711	0.881325	0.893002	0.816355	0.880028	0.957543	0.888329	0.924919	0.96851	0.917371	0.946034	0.96911	1.04281	0.979014	0.970053	0.581275	0.413573	0.397986	0.384727	0.245788	0.452364	0.446454	0.238354	0.211422	0.175195	0.313591	0.305844	0.177136	0.224658	0.372312	0.375791	0.25	0.205911	0.733869	0.24124
100.852	1.0242	0.996005	0.973717	0.96508	0.978971	0.839136	0.958523	0.758747	0.878718	0.986593	0.921176	0.824867	0.96056	0.987461	0.884977	0.993328	0.970078	1.03926	0.968233	0.930428	0.553636	0.407073	0.403511	0.389096	0.240811	0.45883	0.47491	0.212413	0.197628	0.160449	0.313129	0.270366	0.170952	0.220477	0.346419	0.40743	0.252576	0.199903	0.722647	0.234202
105.448	0.991096	1.04554	0.966185	1.01943	0.901973	0.902894	0.878284	0.902156	0.895716	0.889274	0.928484	0.939262	0.967495	0.979054	1.02253	0.943662	0.917788	1.00398	0.982672	0.949496	0.535657	0.419522	0.374554	0.401553	0.222821	0.428366	0.449157	0.226037	0.180998	0.151975	0.303712	0.264793	0.147802	0.20859	0.311965	0.397224	0.241758	0.187283	0.704943	0.223798
110.052	0.970778	1.02221	0.992776	0.923965	0.896797	0.81519	0.926819	0.875509	0.88871	1.00532	0.930398	0.887376	0.936739	0.956968	0.90892	0.990067	0.968626	1.03291	1.01348	0.922469	0.501079	0.363666	0.32881	0.347678	0.234953	0.442161	0.432447	0.210555	0.185252	0.141521	0.293417	0.257301	0.153759	0.187265	0.311547	0.368238	0.237809	0.177566	0.687627	0.229816
114.639	0.929912	1.01055	1.01137	0.970149	0.862504	0.79903	0.933008	0.973759	0.80487	0.856218	0.941361	0.904671	0.957122	0.940011	0.990141	1.04033	0.967851	1.08573	0.982384	0.945889	0.479446	0.375675	0.333986	0.351561	0.226502	0.423049	0.426304	0.198583	0.157277	0.14031	0.272551	0.23102	0.145389	0.178663	0.29526	0.334762	0.199176	0.171236	0.661217	0.19896
119.243	0.955938	1.03132	0.89087	0.961842	0.780006	0.846188	0.934745	0.922498	0.854715	0.905224	0.958413	0.984747	0.861356	0.913366	1.05258	0.986212	0.950712	1.037	0.952253	0.937471	0.473343	0.369395	0.312793	0.331176	0.218311	0.418307	0.406989	0.183032	0.16411	0.135028	0.26595	0.212108	0.138904	0.179738	0.285028	0.3317	0.210852	0.167325	0.633066	0.206712
123.836	0.959454	1.05145	1.02905	0.972121	0.895503	0.875129	0.874593	0.892189	0.907431	0.916551	0.878893	0.889691	0.870583	1.02878	0.946479	1.03365	0.991188	0.997956	1.00087	0.952645	0.440164	0.343616	0.344967	0.353503	0.214734	0.415002	0.37927	0.196449	0.14864	0.128095	0.264057	0.224899	0.132268	0.171674	0.272291	0.331904	0.211195	0.16789	0.622037	0.19998
128.431	0.98201	1.00272	0.96972	0.9441	0.83274	0.874394	0.896417	0.808381	0.937522	0.94429	0.942753	0.94934	0.8859	1.02793	0.981221	1.00015	1.03389	1.05163	0.983827	0.976237	0.444265	0.346921	0.296006	0.329397	0.205506	0.377497	0.396668	0.17966	0.165657	0.122042	0.255701	0.216006	0.133851	0.165641	0.264565	0.329455	0.214028	0.165712	0.619812	0.188912
133.047	1.01936	0.957654	0.871503	0.948606	0.833711	0.830175	0.933985	0.845606	0.886987	1.01803	0.939621	0.97358	0.886745	1.01696	0.975117	0.947665	1.05771	0.997419	0.979592	0.945144	0.439251	0.342073	0.293978	0.307879	0.192908	0.401207	0.366688	0.166655	0.162821	0.130076	0.243699	0.199561	0.129854	0.167433	0.268323	0.355583	0.204241	0.148577	0.613524	0.18881
137.645	1.00776	0.993289	1.00369	1.01	0.86768	0.80476	0.828664	0.919243	0.873665	0.890199	0.955629	0.966635	0.909842	1.00242	1.12582	0.941142	1.04726	1.03862	0.988448	0.972973	0.437229	0.321692	0.285165	0.319042	0.194463	0.39704	0.358726	0.169201	0.152507	0.113019	0.249054	0.182325	0.130759	0.151723	0.264356	0.325781	0.187071	0.148859	0.602302	0.185138
142.226	1.01689	0.965964	1.05257	0.956491	0.842446	0.817688	0.972096	0.824654	1.00356	0.984975	0.973899	0.9172	0.9213	0.955543	0.998122	0.978799	0.983829	1.00032	0.977281	0.943083	0.405178	0.31365	0.282647	0.300922	0.188035	0.409254	0.342163	0.163628	0.158051	0.11566	0.232296	0.177848	0.115074	0.144496	0.264356	0.323331	0.184839	0.158939	0.581697	0.183914
146.839	1.02119	1.09716	0.978328	0.969868	0.904562	0.82092	0.912269	0.890358	1.00218	1.02034	0.947799	0.905761	0.904294	0.941579	0.916901	0.986212	0.975695	1.09594	0.971987	0.952359	0.383273	0.299989	0.275722	0.311276	0.180154	0.383245	0.333858	0.170302	0.130334	0.111478	0.240375	0.177605	0.118468	0.147064	0.257883	0.301082	0.17737	0.148012	0.595627	0.1603
151.427	0.982284	1.06887	1.03474	0.982259	0.824005	0.792126	0.924539	0.942636	0.934535	0.971798	0.939273	0.903445	0.879086	1.02451	1.10516	0.950778	1.00755	1.05873	0.956585	0.952932	0.388093	0.302743	0.27796	0.279566	0.173052	0.352637	0.317934	0.162045	0.133299	0.095411	0.231373	0.169565	0.116733	0.131055	0.257883	0.312717	0.177455	0.14652	0.551127	0.15469
156.013	0.998767	1.04618	0.944359	0.911152	0.924943	0.832819	0.936048	0.870423	0.989204	1.04045	0.92831	0.941849	0.896152	0.989598	0.932394	0.988584	1.01598	1.04711	0.980651	0.967018	0.366946	0.308362	0.262363	0.29348	0.177822	0.380658	0.31184	0.158054	0.141807	0.111148	0.231142	0.16524	0.112737	0.137089	0.283567	0.297816	0.170416	0.14144	0.569604	0.159433
160.601	1.00744	1.05225	1.01291	0.956914	0.798447	0.875569	0.958415	0.894223	0.840473	0.966482	0.876457	0.991965	0.9804	0.958678	1.16103	0.958043	0.959233	0.995805	0.985849	0.937929	0.348228	0.271455	0.259215	0.276816	0.17046	0.362983	0.308891	0.151242	0.121439	0.102564	0.215954	0.159089	0.107006	0.137089	0.230111	0.312717	0.15831	0.135473	0.550837	0.152293
165.189	0.978585	1.00048	1.01137	1.0414	0.767713	0.916997	0.92595	0.860049	0.8925	0.866389	0.913346	0.909982	1.02352	0.995155	1.18357	0.978058	0.98441	1.01172	0.958895	0.916113	0.356411	0.285337	0.255438	0.293965	0.167453	0.363414	0.292623	0.151999	0.124017	0.103004	0.214292	0.154704	0.101199	0.120961	0.220297	0.280874	0.170587	0.138779	0.512431	0.150201
169.792	1.06027	0.99233	0.94482	0.967474	0.862181	0.892611	0.890445	0.964605	0.933042	0.981969	0.932835	0.970448	0.939332	1.03334	1.07136	1.00801	1.02014	1.04507	1.00674	0.943942	0.348714	0.290955	0.245716	0.258372	0.167764	0.349332	0.288839	0.139613	0.114606	0.094531	0.206675	0.150257	0.10037	0.115584	0.235957	0.292713	0.163547	0.135271	0.552868	0.145968
174.404	1.01068	1.02621	1.05887	0.963954	0.823358	0.835317	0.918784	0.952807	0.920983	0.935737	0.977554	0.997821	0.925341	0.977344	1.05587	0.974796	0.951874	1.04937	0.964093	0.942682	0.345527	0.28776	0.244037	0.279728	0.159262	0.371318	0.295768	0.136448	0.121052	0.084736	0.193195	0.141091	0.09215	0.126217	0.213615	0.274954	0.14818	0.131602	0.508561	0.132096
179.005	1.03109	1.02876	0.975868	1.00521	0.88418	0.897752	0.987622	0.965419	0.969909	0.937356	0.863929	1.00654	0.976119	0.943004	1.13239	1.03899	0.951293	1.03313	0.99769	0.954306	0.315614	0.280379	0.233545	0.270183	0.150604	0.354792	0.265297	0.133214	0.11886	0.087268	0.200628	0.142157	0.087475	0.12329	0.212779	0.276587	0.157366	0.128982	0.513012	0.142143
183.583	0.969043	0.975391	0.990317	1.04844	0.845357	0.882474	0.866992	0.908259	0.853796	0.882108	0.990778	0.997685	1.01767	0.994015	1.04742	0.933284	0.994577	1.08616	1.01386	0.939647	0.316333	0.250854	0.225991	0.257725	0.158432	0.34071	0.28068	0.127503	0.114606	0.090899	0.191995	0.130402	0.102933	0.111164	0.220088	0.250868	0.141913	0.12503	0.504982	0.135768
188.167	1.00365	0.999041	0.923148	1.08589	0.838887	0.864404	0.907058	0.959317	0.904445	0.943366	0.918218	0.944301	0.907128	0.977201	0.89108	0.977761	0.92844	1.01205	1.00568	0.927794	0.300492	0.266938	0.229559	0.227148	0.148686	0.315994	0.269524	0.126952	0.097331	0.080665	0.203675	0.129123	0.097579	0.11666	0.220714	0.276179	0.146978	0.119184	0.498307	0.13536
192.746	1.03717	0.982742	0.99462	1.06252	0.783889	0.848098	1.06102	0.977624	0.888481	0.931808	0.930398	0.985156	0.996683	0.901254	1.21972	0.925426	0.984603	1.01635	1.00433	0.956425	0.304729	0.239286	0.226901	0.236208	0.151796	0.303348	0.277977	0.132251	0.09991	0.087818	0.190795	0.128209	0.086419	0.110208	0.207141	0.269851	0.156851	0.121805	0.504789	0.130719
197.387	1.00292	0.974273	1.00738	0.975922	0.890974	0.809314	0.921607	0.899715	0.829562	1.00855	0.972855	0.949884	0.994392	1.05073	0.916901	0.982209	1.02033	0.978057	0.96236	0.953161	0.290035	0.240057	0.211583	0.228766	0.14516	0.320448	0.255124	0.130049	0.109707	0.086387	0.183409	0.115632	0.093206	0.109014	0.188139	0.230863	0.139766	0.118982	0.485441	0.120875
201.981	1.03639	1.11489	0.976944	0.988172	0.705597	0.917732	0.915092	0.897071	0.828758	0.8865	0.977205	0.975759	0.919732	0.924337	1.0061	1.09859	0.877796	1.04216	0.988063	0.944915	0.285603	0.221879	0.218158	0.225368	0.13868	0.321167	0.255517	0.125645	0.109836	0.088698	0.178792	0.11621	0.083101	0.115943	0.20568	0.244948	0.14569	0.116765	0.474896	0.13128
206.567	1.01064	1.01838	0.892561	1.07153	0.874151	0.8456	0.958306	0.941009	0.871023	0.855987	0.90569	0.930001	0.96466	0.898119	0.968545	1.05738	1.04009	1.04754	0.993935	1.03521	0.277731	0.205685	0.209554	0.218735	0.135258	0.319299	0.260038	0.11436	0.105324	0.084186	0.173945	0.119286	0.075485	0.09868	0.192316	0.220657	0.133843	0.109749	0.477024	0.129852
211.21	1.05269	1.05225	1.02551	0.983103	0.813005	0.905832	0.920847	0.936127	0.794993	0.83264	0.940839	0.965409	0.952418	0.986036	1.11127	1.00119	1.07214	1.02614	0.969099	0.895843	0.27604	0.236532	0.203469	0.200291	0.137799	0.30148	0.257237	0.109957	0.104551	0.084076	0.174176	0.105095	0.08476	0.101308	0.171435	0.262707	0.126975	0.108701	0.470156	0.118274
215.796	1.05465	1.05609	0.977252	1.0949	0.826917	0.812987	0.990445	0.933279	0.841507	0.938742	1.03045	0.961868	0.878241	0.929325	1.1784	1.02535	1.06352	1.06034	0.985753	0.921839	0.271998	0.232125	0.201791	0.207572	0.138162	0.312832	0.242001	0.120003	0.097331	0.071201	0.163466	0.107683	0.076465	0.103399	0.19691	0.228414	0.119076	0.108499	0.444616	0.12368
220.382	1.02817	1.05082	0.956348	1.05759	0.819799	0.888203	0.913464	0.99166	0.874699	0.854138	0.977205	0.927822	0.966892	0.973639	1.00751	0.936101	1.05723	1.03356	0.971313	0.972	0.264184	0.239396	0.188781	0.208542	0.130489	0.287972	0.232221	0.105484	0.095011	0.067349	0.163189	0.110576	0.066586	0.100472	0.174149	0.253113	0.119763	0.105959	0.450905	0.116999
224.97	0.988037	0.904123	0.950354	0.972121	0.777418	0.869546	1.02888	1.02055	0.870219	0.997457	0.874891	0.966363	0.969847	0.981761	1.12817	1.09681	0.983926	1.0114	0.937717	0.925103	0.247838	0.239506	0.165699	0.215176	0.126445	0.283949	0.240576	0.106447	0.096945	0.075162	0.157557	0.100892	0.073222	0.097366	0.185216	0.262503	0.111779	0.101605	0.44955	0.113123
229.566	1.05246	0.925376	1.00968	1.05801	0.787447	0.884531	0.9519	0.917616	0.880786	1.07443	0.998434	0.967997	0.946991	0.946851	1.13005	1.02076	0.945289	0.973217	0.965826	0.978527	0.244009	0.226066	0.168777	0.208381	0.121261	0.296307	0.224505	0.113604	0.09269	0.077583	0.161065	0.094345	0.080688	0.088346	0.175402	0.250868	0.11942	0.106766	0.436587	0.109706
234.162	0.977444	1.0465	0.932063	0.970572	0.853122	0.877773	0.92215	0.954638	0.891467	0.907536	1.01966	0.901811	0.932758	0.950698	1.00751	1.02476	0.984991	1.04657	0.970254	0.980818	0.23567	0.219896	0.170665	0.197703	0.127326	0.292283	0.237529	0.102525	0.082764	0.077914	0.151833	0.092365	0.068698	0.088346	0.173731	0.229843	0.122081	0.103016	0.444133	0.103534
238.75	1.00817	0.965804	1.03474	1.09068	0.853122	0.872631	0.885559	1.04272	0.953026	0.883033	0.946407	0.923737	0.968219	0.961385	0.976995	0.967383	0.895517	0.96472	1.0001	0.958372	0.230831	0.203591	0.172903	0.224397	0.124164	0.273171	0.22711	0.100461	0.087018	0.07054	0.147586	0.092061	0.068924	0.081895	0.169346	0.226373	0.115642	0.100476	0.430299	0.104452
243.366	1.03543	0.9217	1.01583	1.09716	0.789712	0.862935	0.952226	1.09052	0.87355	0.969256	0.988168	0.937219	0.959957	0.989741	1.07183	1.03395	1.00077	1.06906	0.938294	0.952703	0.227973	0.21549	0.166818	0.216146	0.125201	0.276189	0.212808	0.093374	0.091401	0.075603	0.151602	0.08731	0.061609	0.081954	0.177281	0.241274	0.110749	0.097573	0.407372	0.109553
247.948	1.03593	1.04634	1.02029	1.14897	0.821741	0.773468	0.961021	0.971928	0.925922	1.0245	0.977554	1.01893	0.989205	0.903391	1.06009	1.01468	1.03515	1.04647	0.986715	0.931974	0.22842	0.198854	0.175911	0.193011	0.120587	0.276908	0.217084	0.090002	0.083924	0.065918	0.145093	0.088193	0.064475	0.083388	0.174149	0.2178	0.107315	0.096363	0.422173	0.110981
252.528	1.00059	0.927133	1.01798	1.06843	0.75089	0.889525	1.03257	1.02807	0.916734	0.967869	0.904298	0.903854	0.97449	0.984041	1.11737	0.957005	1.06778	1.01549	0.994802	0.887197	0.222531	0.222871	0.165	0.187025	0.117373	0.302773	0.225537	0.092617	0.080186	0.06933	0.143985	0.085239	0.06998	0.082791	0.182293	0.203307	0.107143	0.098299	0.408919	0.106595
257.11	0.989544	0.973634	1.01429	1.04041	0.820446	0.902894	1.02573	0.953417	0.822557	0.992141	0.931965	0.916655	0.943855	0.970219	1.02582	0.959526	0.997773	1.05486	0.970158	0.988548	0.221151	0.220447	0.159824	0.184436	0.118202	0.272597	0.212857	0.090415	0.081088	0.062067	0.133136	0.085148	0.063721	0.080581	0.148883	0.24454	0.107143	0.090194	0.402728	0.101137
261.702	1.01972	1.00192	1.05733	1.08871	0.868651	0.920229	1.01683	0.976404	0.852418	0.912159	1.04124	0.97753	0.929683	0.971217	1.02958	0.924537	0.964559	1.0313	0.997016	0.934093	0.21946	0.202269	0.157166	0.207733	0.105656	0.273746	0.201848	0.088007	0.076318	0.074942	0.137568	0.082833	0.07277	0.078191	0.163082	0.220045	0.104396	0.090799	0.395086	0.091855
266.297	1.05292	1.07031	1.0435	1.0283	0.713685	0.924196	0.975787	0.946908	0.829907	0.946833	0.966591	0.958464	0.961585	0.950413	1.01174	0.984433	0.993318	1.03775	1.01088	0.967934	0.213629	0.2091	0.167448	0.19657	0.117735	0.272453	0.209073	0.097571	0.076576	0.068559	0.146062	0.0772	0.072845	0.079028	0.158906	0.216983	0.103194	0.091807	0.397311	0.092365
270.893	0.990229	1.06088	1.10836	1.03886	0.88418	0.894667	0.934093	0.935313	0.907546	0.946833	0.968331	0.931363	1.00103	1.01439	1.05024	0.893254	1.11175	1.00355	0.960531	0.96112	0.201345	0.181558	0.16514	0.174082	0.110063	0.252623	0.205927	0.085323	0.076189	0.066248	0.132629	0.080275	0.062213	0.07855	0.14241	0.224536	0.088427	0.090517	0.411918	0.088285
275.481	0.965253	1.03995	0.96972	1.12011	0.857328	0.890995	0.887731	0.987592	0.911221	0.880721	0.953019	0.936538	0.950669	1.06968	1.04319	0.904818	1.06362	1.0086	1.01425	0.991583	0.188361	0.197092	0.15213	0.187834	0.109389	0.279925	0.203224	0.086699	0.068583	0.052383	0.132213	0.079727	0.063419	0.072278	0.154521	0.218412	0.097012	0.086525	0.377285	0.092518
cell#	1	2	3	4	5	6	7	8	9	10	11	12	13	14	15	16	17	18	19	20
FRET Efficacy	-3.59981	3.84143	-3.12252	10.7228	-16.6415	-12.2341	-12.6468	-1.25644	-9.74288	-13.5433	-4.92971	-6.77621	-5.18904	6.51392	4.14041	-10.5194	5.98143	0.853151	1.40471	-0.848877
Fig. S3e
Fig. S3f
Fig. S3g
Fig. S3h
											Greyscale analysis of the effect of CHX treatment
											CHX(hour)	TRIM21-WT			TRIM21-KO1
											0	1	1	1	1	1	1
											2	0.581279	0.665136	0.534066	0.956538	0.963624	0.904663
											4	0.415253	0.374949	0.432111	0.845863	0.842957	0.890998
											8	0.129837	0.099247	0.163668	0.749164	0.683667	0.757089
											12	0.024872	0.02501	0.024195	0.400144	0.419634	0.400638
Fig. S3i
Relative TRIM21 mRNA expression						Relative VDAC2 mRNA expression
HONE1	pSin	0.956456	0.987503	1.05604		HONE1	pSin	1.22753	0.886234	0.886234
	FLAG-TRIM21	723.245	735.093	721.17			FLAG-TRIM21	1.12176	1.01802	1.12176
SUNE1	pSin	1.04183	0.974633	0.983539		SUNE1	pSin	1.03378	1.04097	0.925256
	FLAG-TRIM21	1338.18	1626.13	1316.59			FLAG-TRIM21	1.07023	1.11568	1.04821

[truncated: 5 more sheets: Supplementary Fig. 4, Supplementary Fig. 5, Supplementary Fig. 6, Supplementary Fig. 7, Supplementary Fig. 8]
